# Supplementary material for: A robust (re-)annotation approach to generate unbiased mapping references for RNA-seq-based analyses of differential expression across closely related species
Source: BMC Genomics. 2016 May 24;17:392. doi: 10.1186/s12864-016-2646-x (PMC4877740; doi:10.1186/s12864-016-2646-x)
Supplement: Additional file 1: Table S1. — Genes missing from the published annotations of D. simulans [53] and D. mauritiana [54] and from both species. (XLSX 123 kb) [file 12864_2016_2646_MOESM1_ESM.xlsx]

## Sheet: Missing in D. mauritiana
Gene ID	Gene symbol	Gene name
FBgn0261823	Additional sex combs	Asx
FBgn0004569	argos	aos
FBgn0041164	armitage	armi
FBgn0037218	auxillin	aux
FBgn0026597	Axin	Axn
FBgn0000180	big brain	bib
FBgn0023097	bonus	bon
FBgn0024250	brinker	brk
FBgn0000233	buttonhead	btd
FBgn0261714	Calphotin	Cpn
FBgn0028387	chameau	chm
FBgn0000337	cinnabar	cn
FBgn0014143	crocodile	croc
FBgn0029067	Dullard	Dd
FBgn0260400	embryonic lethal abnormal vision	elav
FBgn0011768	Formaldehyde dehydrogenase	Fdh
FBgn0008636	homeobrain	hbn
FBgn0001206	Hybrid male rescue	Hmr
FBgn0001263	inactivation no afterpotential D	inaD
FBgn0001319	knot	kn
FBgn0002576	lozenge	lz
FBgn0021776	miranda	mira
FBgn0029870	Mitochondrial assembly regulatory factor	Marf
FBgn0261617	nejire	nej
FBgn0004102	ocelliless	oc
FBgn0002985	odd skipped	odd
FBgn0037324	Odorant receptor co-receptor	Orco
FBgn0025360	Optix	Optix
FBgn0260934	par-1	par-1
FBgn0028573	pericardin	prc
FBgn0019940	Rhodopsin 6	Rh6
FBgn0267337	rotund	rn
FBgn0003210	ruby	rb
FBgn0003300	runt	run
FBgn0003339	Sex combs reduced	Scr
FBgn0016070	smaug	smg
FBgn0014396	timeless	tim
FBgn0024921	Transportin	Trn
FBgn0003963	u-shaped	ush
FBgn0259789	vielfaltig	vfl
FBgn0016078	wunen	wun
FBgn0052208	825-Oak	825-Oak
FBgn0033749	achintya	achi
FBgn0014454	Adult cuticle protein 1	Acp1
FBgn0000044	Actin 57B	Act57B
FBgn0000042	Actin 5C	Act5C
FBgn0051865	transcriptional Adaptor 1-1	Ada1-1
FBgn0051866	transcriptional Adaptor 1-2	Ada1-2
FBgn0026573	ADD domain-containing protein 1	ADD1
FBgn0020513	ade5	ade5
FBgn0020508	Antigen 5-related 2	Ag5r2
FBgn0025595	Adipokinetic hormone receptor	AkhR
FBgn0025725	Coat Protein (coatomer) alpha	alphaCOP
FBgn0015577	alpha-Esterase-9	alpha-Est9
FBgn0250791	alpha Soluble NSF attachment protein	alphaSnap
FBgn0003863	alphaTrypsin	alphaTry
FBgn0003884	alpha-Tubulin at 84B	alphaTub84B
FBgn0003885	alpha-Tubulin at 84D	alphaTub84D
FBgn0086782	amnesiac	amn
FBgn0023169	AMP-activated protein kinase alpha subunit	AMPKalpha
FBgn0000078	Amylase distal	Amy-d
FBgn0000079	Amylase proximal	Amy-p
FBgn0000084	Annexin B10	AnxB10
FBgn0030749	Annexin B11	AnxB11
FBgn0010380	Adaptor Protein complex 1/2, beta subunit	AP-1-2beta
FBgn0024833	Adaptor Protein complex 1, mu subunit	AP-1mu
FBgn0034231	Anaphase Promoting Complex subunit 10	APC10
FBgn0029879	Anaphase Promoting Complex subunit 7	APC7
FBgn0033926	Activity-regulated cytoskeleton associated protein 1	Arc1
FBgn0020655	ADP-ribosylation factor GTPase activating protein 1	ArfGAP1
FBgn0000115	ADP ribosylation factor-like 1	Arl1
FBgn0004908	ADP ribosylation factor-like 2	Arl2
FBgn0011745	Actin-related protein 1	Arp1
FBgn0031050	Actin-related protein 10	Arp10
FBgn0011742	Actin-related protein 2	Arp2
FBgn0262716	Actin-related protein 3	Arp3
FBgn0011741	Actin-related protein 6	Arp6
FBgn0001961	Actin-related protein 2/3 complex, subunit 1	Arpc1
FBgn0032859	Actin-related protein 2/3 complex, subunit 2	Arpc2
FBgn0031781	Actin-related protein 2/3 complex, subunit 4	Arpc4
FBgn0031437	Actin-related protein 2/3 complex, subunit 5	Arpc5
FBgn0039908	Asator	Asator
FBgn0034606	Ankyrin-repeat, SH3-domain, and Proline-rich-region containing Protein	ASPP
FBgn0015591	Allatostatin A	AstA
FBgn0039595	Allatostatin A receptor 2	AstA-R2
FBgn0032336	Allatostatin C	AstC
FBgn0032337	Allatostatin double C	AstCC
FBgn0036789	Allatostatin C receptor 2	AstC-R2
FBgn0040780	Autophagy-related 10	Atg10
FBgn0012042	Attacin-A	AttA
FBgn0041581	Attacin-B	AttB
FBgn0000147	aurora A	aurA
FBgn0008635	Coat Protein (coatomer) beta	betaCOP
FBgn0025724	Coat Protein (coatomer) beta'	beta'COP
FBgn0030538	-	betaNACtes1
FBgn0010357	betaTrypsin	betaTry
FBgn0011758	BarH1	B-H1
FBgn0004854	BarH2	B-H2
FBgn0039282	Band4.1 inhibitor LRP interactor	Bili
FBgn0002906	Bloom syndrome helicase ortholog	Blm
FBgn0050077	Biogenesis of lysosome-related organelles complex 1, subunit 1	Blos1
FBgn0036118	Biogenesis of lysosome-related organelles complex 1, subunit 2	Blos2
FBgn0085284	Biogenesis of lysosome-related organelles complex 1, subunit 3	Blos3
FBgn0036105	Biogenesis of lysosome-related organelles complex 1, subunit 4	Blos4
FBgn0001090	bangles and beads	bnb
FBgn0040487	Brother of Bearded A	BobA
FBgn0033155	-	Br140
FBgn0010300	brain tumor	brat
FBgn0050169	Breast cancer 2, early onset homolog	Brca2
FBgn0030228	BTB (POZ) domain containing 9 ortholog	BTBD9
FBgn0030501	BthD selenoprotein	BthD
FBgn0038901	Bursicon	Burs
FBgn0033526	Caf1-105	Caf1-105
FBgn0030054	Caf1-180	Caf1-180
FBgn0027844	Carbonic anhydrase 1	CAH1
FBgn0039928	Calsyntenin-1	Cals
FBgn0030758
FBgn0015614	Calcineurin B2	CanB2
FBgn0039722	Capability	Capa
FBgn0037100	Capability receptor	CapaR
FBgn0039680	CAP-D2 condensin subunit	Cap-D2
FBgn0039007	Crustacean cardioactive peptide	CCAP
FBgn0039396	Crustacean cardioactive peptide receptor	CCAP-R
FBgn0004783	Ccp84Aa	Ccp84Aa
FBgn0004782	Ccp84Ab	Ccp84Ab
FBgn0004780	Ccp84Ad	Ccp84Ad
FBgn0004777	Ccp84Ag	Ccp84Ag
FBgn0010531	Copper chaperone for superoxide dismutase	Ccs
FBgn0025781	Cell division cycle 16 ortholog	Cdc16
FBgn0032863	Cell division cycle 23 ortholog	Cdc23
FBgn0000277	Cecropin A2	CecA2
FBgn0039056	Centaurin beta 1A	CenB1A
FBgn0266916	Centromeric protein-C	Cenp-C
FBgn0031575	-	Cep97
FBgn0030121	-	Cfp1
FBgn0037493	-	CG10032
FBgn0034441	-	CG10081
FBgn0037526	-	CG10092
FBgn0033960	-	CG10151
FBgn0039085	-	CG10170
FBgn0039093	-	CG10183
FBgn0032701	-	CG10341
FBgn0030348	-	CG10352
FBgn0033019	-	CG10395
FBgn0033020	Cytochrome c oxidase subunit 4-like	COX4L
FBgn0033017	-	CG10465
FBgn0034427	-	CG10474
FBgn0034426	-	CG10476
FBgn0034570	-	CG10543
FBgn0030034	-	CG10555
FBgn0037046	-	CG10581
FBgn0037035	-	CG10589
FBgn0030832	-	CG10597
FBgn0003057	-	CG10598
FBgn0032721	-	CG10602
FBgn0035612	-	CG10625
FBgn0032817	-	CG10631
FBgn0035586	-	CG10671
FBgn0029979	-	CG10777
FBgn0034295	-	CG10911
FBgn0034296	-	CG10912
FBgn0031178	-	CG10918
FBgn0036310	-	CG10969
FBgn0031208	-	CG11023
FBgn0030408	-	CG11085
FBgn0030266	-	CG11122
FBgn0033178	-	CG11127
FBgn0037204	-	CG11131
FBgn0030400	-	CG11138
FBgn0030499	-	CG11178
FBgn0034528	-	CG11180
FBgn0030035	-	CG11190
FBgn0037117	-	CG11248
FBgn0031887	-	CG11289
FBgn0037070	-	CG11309
FBgn0039798	-	CG11313
FBgn0031857	-	CG11321
FBgn0035546	-	CG11345
FBgn0035552	-	CG11350
FBgn0024362	-	CG11412
FBgn0029584	-	CG11509
FBgn0030540	-	CG11581
FBgn0038731	-	CG11659
FBgn0030313	-	CG11697
FBgn0036156	-	CG11726
FBgn0039616	-	CG11828
FBgn0031264	-	CG11835
FBgn0031620	-	CG11929
FBgn0039656	-	CG11951
FBgn0037655	-	CG11984
FBgn0039808	-	CG12071
FBgn0030065	-	CG12075
FBgn0035241	-	CG12105
FBgn0033473	-	CG12128
FBgn0033469	-	CG12133
FBgn0025388	-	CG12179
FBgn0025387	-	CG12184
FBgn0029662	-	CG12206
FBgn0043796	-	CG12219
FBgn0037974	-	CG12224
FBgn0029822	-	CG12236
FBgn0029810	-	CG12239
FBgn0032393	-	CG12264
FBgn0030537	-	CG12480
FBgn0040688	-	CG12483
FBgn0034782	-	CG12490
FBgn0031276	-	CG12506
FBgn0036872	-	CG12519
FBgn0036102	-	CG12523
FBgn0038157	-	CG12538
FBgn0037178	-	CG12546
FBgn0250830	-	CG12547
FBgn0031190	-	CG12576
FBgn0030630	-	CG12608
FBgn0040996	-	CG12617
FBgn0030181	-	CG12645
FBgn0031080	-	CG12655
FBgn0031103	-	CG12679
FBgn0029707	-	CG12688
FBgn0029701	-	CG12691
FBgn0030459	-	CG12723
FBgn0039523	-	CG12885
FBgn0033521	-	CG12896
FBgn0034047	-	CG12970
FBgn0037078	-	CG12971
FBgn0030881	-	CG12985
FBgn0030806	-	CG13001
FBgn0030798	-	CG13003
FBgn0036605	-	CG13041
FBgn0036600	-	CG13043
FBgn0036593	-	CG13048
FBgn0036607	-	CG13059
FBgn0036601	-	CG13063
FBgn0040796	-	CG13064
FBgn0036588	-	CG13068
FBgn0032211	-	CG13138
FBgn0031134	-	CG1314
FBgn0033661	-	CG13185
FBgn0062449	-	CG13197
FBgn0033627	-	CG13204
FBgn0035648	-	CG13288
FBgn0029518	-	CG13376
FBgn0033202	-	CG1339
FBgn0039797	-	CG1340
FBgn0035097	-	CG13405
FBgn0034545	-	CG13438
FBgn0027507	-	CG1344
FBgn0036442	-	CG13473
FBgn0036441	-	CG13476
FBgn0034670	-	CG13488
FBgn0034820	-	CG13538
FBgn0035011	-	CG13589
FBgn0035041	-	CG13594
FBgn0035856	-	CG13679
FBgn0030539	-	CG1368
FBgn0035582	-	CG13705
FBgn0035553	-	CG13722
FBgn0036711	-	CG13727
FBgn0036717	-	CG13731
FBgn0036390	-	CG13738
FBgn0033368	-	CG13743
FBgn0033363	-	CG13744
FBgn0031936	-	CG13794
FBgn0031937	-	CG13795
FBgn0031939	-	CG13796
FBgn0030033	-	CG1387
FBgn0040725	-	CG13946
FBgn0031785	-	CG13991
FBgn0036858	-	CG14088
FBgn0036871	-	CG14096
FBgn0036350	-	CG14111
FBgn0036331	-	CG14117
FBgn0036935	-	CG14186
FBgn0030981	-	CG14191
FBgn0031032	-	CG14204
FBgn0031037	-	CG14207
FBgn0031031	-	CG14218
FBgn0039462	-	CG14252
FBgn0038529	-	CG14323
FBgn0038158	-	CG14370
FBgn0029645	-	CG14422
FBgn0025644	-	CG14424
FBgn0029899	-	CG14438
FBgn0029895	-	CG14441
FBgn0040602	-	CG14545
FBgn0040360	-	CG14626
FBgn0037291	-	CG14662
FBgn0037836	-	CG14692
FBgn0037924	-	CG14712
FBgn0033274	-	CG14757
FBgn0029588	-	CG14798
FBgn0035782	-	CG14835
FBgn0038218	-	CG14841
FBgn0032360	-	CG14926
FBgn0035440	-	CG14969
FBgn0035477	-	CG14982
FBgn0035508	-	CG15005
FBgn0035544	-	CG15021
FBgn0029681	-	CG15239
FBgn0030161	-	CG15249
FBgn0031088	-	CG15322
FBgn0030009	-	CG15336
FBgn0031373	-	CG15358
FBgn0030077	-	CG15365
FBgn0031609	-	CG15443
FBgn0031108	-	CG15459
FBgn0032452	-	CG15484
FBgn0039807	-	CG15546
FBgn0039832	-	CG15563
FBgn0029697	-	CG15570
FBgn0031077	-	CG15618
FBgn0030642	-	CG15642
FBgn0030654	-	CG15643
FBgn0036538	-	CG15715
FBgn0030409	-	CG15728
FBgn0030390	-	CG15731
FBgn0030340	-	CG15740
FBgn0029817	-	CG15764
FBgn0029814	-	CG15765
FBgn0029766	-	CG15784
FBgn0038606	-	CG15803
FBgn0031292	-	CG15824
FBgn0040528	-	CG15864
FBgn0029864	-	CG15894
FBgn0033449	-	CG1663
FBgn0039086	-	CG16732
FBgn0037698	-	CG16779
FBgn0031176	-	CG1678
FBgn0040973	-	CG16824
FBgn0034480	-	CG16898
FBgn0266917	-	CG16941
FBgn0040972	-	CG16978
FBgn0035795	-	CG16998
FBgn0031082	-	CG17003
FBgn0031098	-	CG17068
FBgn0032281	-	CG17107
FBgn0036440	-	CG17177
FBgn0031170	-	CG1718
FBgn0031488	-	CG17265
FBgn0038107	-	CG17327
FBgn0028906	-	CG17341
FBgn0036395	-	CG17361
FBgn0036393	-	CG17362
FBgn0036391	-	CG17364
FBgn0031859	-	CG17377
FBgn0030120	-	CG17440
FBgn0040010	-	CG17493
FBgn0039970	-	CG17508
FBgn0032715	-	CG17597
FBgn0031597	-	CG17612
FBgn0037004	-	CG17637
FBgn0036311	-	CG17666
FBgn0033439	-	CG1773
FBgn0038718	-	CG17752
FBgn0039197	-	CG17780
FBgn0038549	-	CG17802
FBgn0038547	-	CG17803
FBgn0037435	-	CG18048
FBgn0028901	-	CG18109
FBgn0030359	-	CG18130
FBgn0036837	-	CG18135
FBgn0038470	-	CG18213
FBgn0036796	-	CG18231
FBgn0030956	-	CG18259
FBgn0033431	-	CG1827
FBgn0029525	-	CG18273
FBgn0033836	-	CG18278
FBgn0037003	-	CG18281
FBgn0043825	-	CG18284
FBgn0034322	-	CG18536
FBgn0034323	-	CG18537
FBgn0034324	-	CG18538
FBgn0034411	-	CG18605
FBgn0034428	-	CG18606
FBgn0042104	-	CG18747
FBgn0042111	-	CG18766
FBgn0042125	-	CG18787
FBgn0042127	-	CG18789
FBgn0042132	-	CG18809
FBgn0042137	-	CG18814
FBgn0042173	-	CG18853
FBgn0042175	-	CG18858
FBgn0030377	-	CG1924
FBgn0037391	-	CG2017
FBgn0033205	-	CG2064
FBgn0033286	-	CG2127
FBgn0035213	-	CG2199
FBgn0032957	-	CG2225
FBgn0029995	-	CG2256
FBgn0024991	-	CG2694
FBgn0024975	-	CG2712
FBgn0030376	-	CG2750
FBgn0031273	-	CG2839
FBgn0030195	-	CG2898
FBgn0033241	-	CG2915
FBgn0029686	-	CG2941
FBgn0030186	-	CG2962
FBgn0050001	-	CG30001
FBgn0050007	-	CG30007
FBgn0050025	-	CG30025
FBgn0050026	-	CG30026
FBgn0050056	-	CG30056
FBgn0260475	-	CG30059
FBgn0050069	-	CG30069
FBgn0050089	-	CG30089
FBgn0050098	-	CG30098
FBgn0050114	-	CG30114
FBgn0050122	-	CG30122
FBgn0050203	-	CG30203
FBgn0050265	-	CG30265
FBgn0050272	Major Facilitator Superfamily Transporter 1	MFS1
FBgn0050288	-	CG30288
FBgn0050289	-	CG30289
FBgn0050340	-	CG30340
FBgn0050343	-	CG30343
FBgn0050357	-	CG30357
FBgn0050371	-	CG30371
FBgn0050382	-	CG30382
FBgn0050383	-	CG30383
FBgn0050424	-	CG30424
FBgn0050428	-	CG30428
FBgn0050432	-	CG30432
FBgn0051019	-	CG31019
FBgn0051028	-	CG31028
FBgn0033005	-	CG3107
FBgn0051088	-	CG31088
FBgn0051104	-	CG31104
FBgn0051140	-	CG31140
FBgn0051268	-	CG31268
FBgn0051415	-	CG31415
FBgn0051427	-	CG31427
FBgn0051496	-	CG31496
FBgn0051510	-	CG31510
FBgn0051533	-	CG31533
FBgn0051544	-	CG31544
FBgn0051551	-	CG31551
FBgn0051556	-	CG31556
FBgn0051624	-	CG31624
FBgn0051663	-	CG31663
FBgn0051664	-	CG31664
FBgn0051677	-	CG31677
FBgn0051683	-	CG31683
FBgn0051687	-	CG31687
FBgn0051693	-	CG31693
FBgn0051729	-	CG31729
FBgn0029524	-	CG3176
FBgn0051784	-	CG31784
FBgn0051792	-	CG31792
FBgn0051804	-	CG31804
FBgn0051810	-	CG31810
FBgn0051813	-	CG31813
FBgn0028899	-	CG31817
FBgn0051848	-	CG31848
FBgn0051872	-	CG31872
FBgn0051875	-	CG31875
FBgn0051897	-	CG31897
FBgn0260479	-	CG31904
FBgn0051907	-	CG31907
FBgn0031678	-	CG31918
FBgn0051952	-	CG31952
FBgn0051955	-	CG31955
FBgn0051958	-	CG31958
FBgn0051960	-	CG31960
FBgn0051988	-	CG31988
FBgn0052082	-	CG32082
FBgn0052088	-	CG32088
FBgn0052102	-	CG32102
FBgn0052105	-	CG32105
FBgn0052106	-	CG32106
FBgn0052107	-	CG32107
FBgn0042177	-	CG32164
FBgn0042178	-	CG32165
FBgn0052182	-	CG32182
FBgn0052189	-	CG32189
FBgn0052213	-	CG32213
FBgn0052214	-	CG32214
FBgn0052219	-	CG32219
FBgn0052232	-	CG32232
FBgn0052237	-	CG32237
FBgn0052241	-	CG32241
FBgn0052249	-	CG32249
FBgn0052318	-	CG32318
FBgn0052320	-	CG32320
FBgn0052374	-	CG32374
FBgn0041232	-	CG32395
FBgn0052452	-	CG32452
FBgn0052453	-	CG32453
FBgn0052461	-	CG32461
FBgn0031622	-	CG3251
FBgn0052532	-	CG32532
FBgn0052537	-	CG32537
FBgn0052553	-	CG32553
FBgn0052581	-	CG32581
FBgn0052603	-	CG32603
FBgn0052676	-	CG32676
FBgn0052686	-	CG32686
FBgn0052767	-	CG32767
FBgn0052772	-	CG32772
FBgn0052815	-	CG32815
FBgn0052817	-	CG32817
FBgn0052845	-	CG32845
FBgn0052945	-	CG32945
FBgn0052971	-	CG32971
FBgn0052986	-	CG32986
FBgn0053062	-	CG33062
FBgn0053124	-	CG33124
FBgn0053137	-	CG33137
FBgn0053143	-	CG33143
FBgn0053217	-	CG33217
FBgn0053223	-	CG33223
FBgn0053269	-	CG33269
FBgn0053270	-	CG33270
FBgn0053271	-	CG33271
FBgn0053272	-	CG33272
FBgn0053284	-	CG33284
FBgn0053461	-	CG33461
FBgn0053465	-	CG33465
FBgn0053467	-	CG33467
FBgn0053470	-	CG33470
FBgn0053477	-	CG33477
FBgn0053680	-	CG33680
FBgn0053725	-	CG33725
FBgn0053752	-	CG33752
FBgn0053783	-	CG33783
FBgn0053784	-	CG33784
FBgn0053919	-	CG33919
FBgn0037975	-	CG3397
FBgn0053978	-	CG33978
FBgn0054002	-	CG34002
FBgn0054010	-	CG34010
FBgn0054011	-	CG34011
FBgn0054041	-	CG34041
FBgn0054050	-	CG34050
FBgn0083962	-	CG34126
FBgn0085194	-	CG34165
FBgn0085195	-	CG34166
FBgn0085240	-	CG34211
FBgn0085245	-	CG34216
FBgn0085248	-	CG34219
FBgn0085296	-	CG34267
FBgn0085297	-	CG34268
FBgn0085321	-	CG34292
FBgn0085324	-	CG34295
FBgn0085400	-	CG34371
FBgn0085404	-	CG34375
FBgn0085409	-	CG34380
FBgn0085423	-	CG34394
FBgn0085430	-	CG34401
FBgn0085438	-	CG34409
FBgn0085460	-	CG34431
FBgn0085478	-	CG34449
FBgn0085489	-	CG34460
FBgn0040355	-	CG3526
FBgn0035995	-	CG3529
FBgn0029716	-	CG3546
FBgn0030735	-	CG3632
FBgn0029824	-	CG3726
FBgn0038702	-	CG3739
FBgn0030421	-	CG3812
FBgn0034739	-	CG3927
FBgn0038292	-	CG3987
FBgn0262116	-	CG40127
FBgn0058298	-	CG40298
FBgn0028474	-	CG4119
FBgn0031256	-	CG4164
FBgn0028888	-	CG4168
FBgn0250754	-	CG42232
FBgn0250869	-	CG42240
FBgn0259146	-	CG42261
FBgn0259150	-	CG42265
FBgn0259151	-	CG42266
FBgn0259226	-	CG42326
FBgn0259227	-	CG42327
FBgn0259238	-	CG42336
FBgn0259713	-	CG42367
FBgn0259728	-	CG42382
FBgn0259740	-	CG42394
FBgn0259823	-	CG42404
FBgn0259926	-	CG42449
FBgn0259935	-	CG42458
FBgn0259994	-	CG42492
FBgn0260007	-	CG42493
FBgn0260429	-	CG42524
FBgn0260658	-	CG42541
FBgn0260754	-	CG42552
FBgn0260776	-	CG42570
FBgn0260872	-	CG42582
FBgn0260971	-	CG42594
FBgn0261267	-	CG42615
FBgn0261548	-	CG42666
FBgn0261554	-	CG42672
FBgn0261570	-	CG42684
FBgn0261571	-	CG42685
FBgn0261625	-	CG42708
FBgn0261686	-	CG42733
FBgn0261859	-	CG42788
FBgn0261928	-	CG42795
FBgn0261931	-	CG42797
FBgn0262000	-	CG42818
FBgn0262020	-	CG42831
FBgn0262150	-	CG42876
FBgn0034742	-	CG4294
FBgn0262539	-	CG43093
FBgn0262576	-	CG43116
FBgn0262607	-	CG43133
FBgn0262608	-	CG43134
FBgn0262613	-	CG43139
FBgn0262679	-	CG43149
FBgn0262685	-	CG43155
FBgn0036274	-	CG4328
FBgn0031296	-	CG4415
FBgn0266801	-	CG45263
FBgn0032585	-	CG4580
FBgn0035607	-	CG4835
FBgn0038762
FBgn0039566	-	CG4849
FBgn0031319	-	CG4896
FBgn0039371	-	CG4960
FBgn0031323	-	CG5139
FBgn0030830	-	CG5172
FBgn0035955	-	CG5194
FBgn0038704	-	CG5316
FBgn0030578	-	CG5347
FBgn0032213	-	CG5390
FBgn0038815	-	CG5466
FBgn0034911	-	CG5549
FBgn0031335	-	CG5565
FBgn0036258	-	CG5642
FBgn0030620	-	CG5662
FBgn0037082	-	CG5664
FBgn0032454	-	CG5787
FBgn0039380	-	CG5890
FBgn0038083	-	CG5999
FBgn0036186	-	CG6071
FBgn0032445	-	CG6153
FBgn0036155	-	CG6163
FBgn0036152	-	CG6175
FBgn0033865	-	CG6220
FBgn0030631	-	CG6227
FBgn0039476	-	CG6271
FBgn0039475	-	CG6277
FBgn0039470	-	CG6296
FBgn0038730	-	CG6300
FBgn0038921	-	CG6332
FBgn0030648	-	CG6340
FBgn0037855	-	CG6621
FBgn0036030	-	CG6767
FBgn0030878	-	CG6769
FBgn0036820	-	CG6852
FBgn0037936	-	CG6908
FBgn0036952	-	CG6933
FBgn0030959	-	CG6961
FBgn0036950	-	CG6996
FBgn0039026	-	CG7029
FBgn0030091	-	CG7065
FBgn0037099	-	CG7173
FBgn0034423	testis-specifically expressed bromodomain containing protein-2	tbrd-2
FBgn0031730	-	CG7236
FBgn0036791	-	CG7271
FBgn0036949	-	CG7290
FBgn0032284	-	CG7294
FBgn0032283	-	CG7296
FBgn0036948	-	CG7298
FBgn0036527	-	CG7304
FBgn0030975	Succinate dehydrogenase, subunit B (iron-sulfur)-like	SdhBL
FBgn0037581	-	CG7352
FBgn0038258	-	CG7362
FBgn0036939	-	CG7365
FBgn0032262	-	CG7384
FBgn0030980	-	CG7406
FBgn0037143	-	CR7448
FBgn0035551	-	CG7465
FBgn0036168	-	CG7512
FBgn0035793	-	CG7546
FBgn0039681	-	CG7582
FBgn0038523	-	CG7587
FBgn0040503	-	CG7763
FBgn0033635	-	CG7777
FBgn0037552	-	CG7800
FBgn0030995	-	CG7914
FBgn0037584	-	CG7963
FBgn0035253	-	CG7971
FBgn0030997	-	CG7990
FBgn0033993	-	CG8089
FBgn0038125	-	CG8141
FBgn0030864	-	CG8173
FBgn0034021	-	CG8180
FBgn0030674	-	CG8184
FBgn0035693	-	CG8219
FBgn0033356	-	CG8229
FBgn0033350	-	CG8237
FBgn0033344	-	CG8252
FBgn0037716	-	CG8273
FBgn0036913	Ubiquitin specific protease 32	Usp32
FBgn0034071	-	CG8405
FBgn0035791	-	CG8539
FBgn0035787	-	CG8543
FBgn0031990	Phosphatidic Acid Phospholipase A1	PAPLA1
FBgn0026577	-	CG8677
FBgn0038135	-	CG8773
FBgn0038144	-	CG8870
FBgn0034493	-	CG8908
FBgn0027529	-	CG8920
FBgn0030717	-	CG8931
FBgn0030693	-	CG8974
FBgn0036394	-	CG9040
FBgn0030617	-	CG9095
FBgn0030629	-	CG9123
FBgn0030659	-	CG9215
FBgn0030662	-	CG9220
FBgn0032922	-	CG9249
FBgn0032889	-	CG9331
FBgn0035094	-	CG9380
FBgn0032066	Lysosomal alpha-mannosidase III	LManIII
FBgn0032068	Lysosomal alpha-mannosidase V	LManV
FBgn0037726	-	CG9492
FBgn0030592	-	CG9514
FBgn0030587	-	CG9522
FBgn0032080	-	CG9525
FBgn0039760	-	CG9682
FBgn0036668	-	CG9715
FBgn0030768	-	CG9723
FBgn0003060	-	CG9757
FBgn0037230	-	CG9780
FBgn0030757	-	CG9902
FBgn0038191	-	CG9925
FBgn0261292	Chemosensory protein B 53a	CheB53a
FBgn0029504	Checkpoint suppressor homologue	CHES-1-like
FBgn0001977	CIAPIN1 ortholog	CIAPIN1
FBgn0033313	Calcium-independent receptor for alpha-latrotoxin	Cirl
FBgn0025676	CKII-alpha subunit interactor-3	CkIIalpha-i3
FBgn0023076	Clock	Clk
FBgn0040232	CENP-meta	cmet
FBgn0261612	Cyclic nucleotide-gated ion channel subunit A	CngA
FBgn0033371	Concentrative Nucleoside Transporter 1	CNT1
FBgn0261269	convoluted	conv
FBgn0010434	coracle	cora
FBgn0010313	corto	corto
FBgn0030394	Cuticular protein 11A	Cpr11A
FBgn0033601	Cuticular protein 47Ed	Cpr47Ed
FBgn0033725	Cuticular protein 49Ac	Cpr49Ac
FBgn0052404	Cuticular protein 65Aw	Cpr65Aw
FBgn0036108	Cuticular protein 67Fa1	Cpr67Fa1
FBgn0036109	Cuticular protein 67Fa2	Cpr67Fa2
FBgn0053255	-	CR33255
FBgn0058005	-	CR40005
FBgn0261632	-	CR42715
FBgn0262564	-	CR43104
FBgn0262680	-	CR43150
FBgn0021738	Circadianly Regulated Gene	Crg-1
FBgn0024811	Crk oncogene	Crk
FBgn0020309	crooked legs	crol
FBgn0036746	CREB-regulated transcription coactivator	Crtc
FBgn0036278	Corazonin receptor	CrzR
FBgn0027054	COP9 signalosome subunit 4	CSN4
FBgn0035769	CTCF	CTCF
FBgn0260794	circadian trip	ctrip
FBgn0260932	cutoff	cuff
FBgn0031452	Cwc25	Cwc25
FBgn0259938	clockwork orange	cwo
FBgn0053503	Cyp12d1-d	Cyp12d1-d
FBgn0050489	Cyp12d1-p	Cyp12d1-p
FBgn0015037	Cytochrome P450-4p1	Cyp4p1
FBgn0033978	Cyp6a23	Cyp6a23
FBgn0034756	Cyp6d2	Cyp6d2
FBgn0033065	Cyp6w1	Cyp6w1
FBgn0015038	Cytochrome P450-9b1	Cyp9b1
FBgn0015039	Cytochrome P450-9b2	Cyp9b2
FBgn0030093	dalao	dalao
FBgn0033659	Death associated molecule related to Mch2 caspase	Damm
FBgn0010220	DEAD box protein 45A	Dbp45A
FBgn0261723	Dbx	Dbx
FBgn0036534	Decapping protein 2	DCP2
FBgn0000427	defective chorion 1	2001-12-01
FBgn0052843	Diuretic hormone 31 Receptor	Dh31-R
FBgn0012344	Diuretic hormone 44	Dh44
FBgn0028743	Double hit	Dhit
FBgn0033447	dilatory	dila
FBgn0024807	DISCO Interacting Protein 1	DIP1
FBgn0019828	don juan	dj
FBgn0000463	Delta	Dl
FBgn0260632	dorsal	dl
FBgn0031820	Daxx-like protein	DLP
FBgn0010497	Dietary and metabolic glutamate transporter	dmGlut
FBgn0030477	doublesex-Mab related 11E	dmrt11E
FBgn0053517	Dopamine 2-like receptor	Dop2R
FBgn0016794	daughter of sevenless	dos
FBgn0033791	Derailed 2	Drl-2
FBgn0052279	Drosomycin-like 2	Drsl2
FBgn0052282	Drosomycin-like 4	Drsl4
FBgn0035434	Drosomycin-like 5	Drsl5
FBgn0052268	Drosomycin-like 6	Drsl6
FBgn0035290	debris buster	dsb
FBgn0011764
FBgn0004511	dusky	dy
FBgn0000581	Enhancer of Polycomb	E(Pc)
FBgn0002592	Enhancer of split m2, Bearded family member	E(spl)m2-BFM
FBgn0002609	Enhancer of split m3, helix-loop-helix	E(spl)m3-HLH
FBgn0002629	Enhancer of split m4, Bearded family member	E(spl)m4-BFM
FBgn0002631	Enhancer of split m5, helix-loop-helix	E(spl)m5-HLH
FBgn0002632	Enhancer of split m6, Bearded family member	E(spl)m6-BFM
FBgn0002633	Enhancer of split m7, helix-loop-helix	E(spl)m7-HLH
FBgn0000591	Enhancer of split m8, helix-loop-helix	E(spl)m8-HLH
FBgn0002732	Enhancer of split malpha, Bearded family member	E(spl)malpha-BFM
FBgn0002733	Enhancer of split mbeta, helix-loop-helix	E(spl)mbeta-HLH
FBgn0002734	Enhancer of split mdelta, helix-loop-helix	E(spl)mdelta-HLH
FBgn0002735	Enhancer of split mgamma, helix-loop-helix	E(spl)mgamma-HLH
FBgn0040670	enhancer of yellow 2b	e(y)2b
FBgn0026441	ENL/AF9-related	ear
FBgn0069242	eclair	eca
FBgn0000559	Elongation factor 2	EF2
FBgn0037249	eIF3-S10	eIF3-S10
FBgn0004590	Ecdysone-induced gene 71Ec	Eig71Ec
FBgn0004592	Ecdysone-induced gene 71Ee	Eig71Ee
FBgn0014848	Eig71Eh	Eig71Eh
FBgn0014849	Eig71Ei	Eig71Ei
FBgn0013949	Elastin-like	Elal
FBgn0004858	elbow B	elB
FBgn0032660	elfless	elfless
FBgn0023212	Elongin B	EloB
FBgn0004875	encore	enc
FBgn0038659	Endophilin A	EndoA
FBgn0034433	Endophilin B	EndoB
FBgn0010425	epsilonTrypsin	epsilonTry
FBgn0039225	Ets96B	Ets96B
FBgn0005427	erect wing	ewg
FBgn0029172	Fad2	Fad2
FBgn0005632	fat facets	faf
FBgn0020440	Focal adhesion kinase	Fak
FBgn0030555	F box and leucine-rich-repeat gene 4	Fbxl4
FBgn0000723	FER ortholog (H. sapiens)	FER
FBgn0003062	Fibrillarin	Fib
FBgn0039969	-	Fis1
FBgn0010470	FK506-binding protein 14 ortholog	Fkbp14
FBgn0024754	Flotillin 1	Flo1
FBgn0000715	FMRFamide	FMRFa
FBgn0035385	FMRFamide Receptor	FMRFaR
FBgn0262477	Forkhead box P	FoxP
FBgn0035798	faulty attraction	frac
FBgn0030897	Frequenin 1	Frq1
FBgn0083228	Frequenin 2	Frq2
FBgn0259878	Follistatin	Fs
FBgn0004656	female sterile (1) homeotic	fs(1)h
FBgn0000928	female sterile (1) Yb	fs(1)Yb
FBgn0044872	FucTC	FucTC
FBgn0023441	fusilli	fus
FBgn0259108	futsch	futsch
FBgn0004373	four wheel drive	fwd
FBgn0010223	G protein alpha f subunit	Galphaf
FBgn0001104	G protein alpha i subunit	Galphai
FBgn0001122	G protein alpha o subunit	Galphao
FBgn0004435	G protein alpha q subunit	Galphaq
FBgn0001123	G protein alpha s subunit	Galphas
FBgn0028968	Coat Protein (coatomer) gamma	gammaCOP
FBgn0028552	gamma Soluble NSF attachment protein 1	gammaSnap1
FBgn0020388	Gcn5 ortholog	Gcn5
FBgn0032340	Ge-1 ortholog (H. sapiens)	Ge-1
FBgn0011802	Gemin3	Gem3
FBgn0267252	-	Ggamma30A
FBgn0260817	glaikit	gkt
FBgn0066114	GlcAT-I	GlcAT-I
FBgn0001114	Glutactin	Glt
FBgn0004619	Glutamate receptor IA	GluRIA
FBgn0028422	Glutamate receptor IID	GluRIID
FBgn0004913	Germ line transcription factor 1	Gnf1
FBgn0004919	goliath	gol
FBgn0041249	Gustatory receptor 22f	Gr22f
FBgn0041245	Gustatory receptor 39b	Gr39b
FBgn0003747	Gustatory receptor 5a	Gr5a
FBgn0045468	Gustatory receptor 93d	Gr93d
FBgn0039520	Gustatory receptor 98a	Gr98a
FBgn0259211	grainy head	grh
FBgn0026432	Grip163	Grip163
FBgn0001612	Gamma-tubulin ring protein 91	Grip91
FBgn0001138	grain	grn
FBgn0040493	granny smith	grsm
FBgn0010038	Glutathione S transferase D2	GstD2
FBgn0010044	Glutathione S transferase D8	GstD8
FBgn0001150	giant	gt
FBgn0027790	GV1	GV1
FBgn0032812	Hakai	Hakai
FBgn0041210	HDAC4	HDAC4
FBgn0052529	Histone gene-specific Epigenetic Repressor in late S phase	Hers
FBgn0036815	HP1-HOAP-interacting protein	HipHop
FBgn0029676	Hsc/Hsp70-interacting protein related	HIP-R
FBgn0025639	Histone methyltransferase 4-20	Hmt4-20
FBgn0030301	Heterochromatin protein 5	HP5
FBgn0034012	Hormone receptor 51	Hr51
FBgn0026418	Hsc70Cb	Hsc70Cb
FBgn0027655	huntingtin	htt
FBgn0050364	hug-bell	hubl
FBgn0028374	Hugin	Hug
FBgn0033968	hase und igel	hui
FBgn0031294	IA-2 ortholog	IA-2
FBgn0044049	Insulin-like peptide 4	Ilp4
FBgn0001256	Ecdysone-inducible gene L1	ImpL1
FBgn0025776	intermediate neuroblasts defective	ind
FBgn0026679	Integrator 4	IntS4
FBgn0027108	Innexin 2	Inx2
FBgn0030989	Innexin 5	Inx5
FBgn0027107	Innexin 6	Inx6
FBgn0027106	Innexin 7	Inx7
FBgn0033651	Ionotropic receptor 48c	Ir48c
FBgn0050469	Ionotropic receptor 52b	Ir52b
FBgn0259185	Ionotropic receptor 60b	Ir60b
FBgn0036083	Ionotropic receptor 67b	Ir67b
FBgn0029965	Ionotropic receptor 7b	Ir7b
FBgn0038153	Ionotropic receptor 87a	Ir87a
FBgn0038789	Ionotropic receptor 92a	Ir92a
FBgn0051423	Ionotropic receptor 94c	Ir94c
FBgn0034005	Integrin alphaPS4 subunit	ItgaPS4
FBgn0034880	Integrin alphaPS5 subunit	ItgaPS5
FBgn0010395	Integrin betanu subunit	Itgbn
FBgn0259682	Jabba	Jabba
FBgn0020412	JIL-1	JIL-1
FBgn0035887	Jonah 66Cii	Jon66Cii
FBgn0039778	Jonah 99Fi	Jon99Fi
FBgn0039777	Jonah 99Fii	Jon99Fii
FBgn0032129	junctophilin	jp
FBgn0267363	JYalpha	JYalpha
FBgn0039155	Kallmann syndrome 1 ortholog	Kal1
FBgn0043471	kappaTry	kappaTry
FBgn0030334	Karl	Karl
FBgn0040208	Katanin 60	Kat60
FBgn0002578	Kazal-type protease inhibitor m1	Kaz-m1
FBgn0001301	kelch	kel
FBgn0041205	kenny	key
FBgn0004378	Kinesin-like protein at 61F	Klp61F
FBgn0250753	krasavietz	kra
FBgn0034098	krimper	krimp
FBgn0015721	king tubby	ktub
FBgn0261574	kugelei	kug
FBgn0028360	Cdc7 kinase	Cdc7
FBgn0028343	ANKLE2 ortholog	Ankle2
FBgn0040153	lethal (1) G0469	l(1)G0469
FBgn0010549	lethal (2) 03659	l(2)03659
FBgn0086447	lethal (2) 37Cg	l(2)37Cg
FBgn0035617	lethal (3) persistent salivary gland 2	l(3)psg2
FBgn0020280	labial associated factor	laf
FBgn0032949	Lamp1	Lamp1
FBgn0261618	La related protein	larp
FBgn0037163	lazaro	laza
FBgn0034657	Lamin B receptor	LBR
FBgn0020637	Lcp65Ag2	Lcp65Ag2
FBgn0086611	Larval cuticle protein	Lcp65Ag3
FBgn0259230	lectin-22C	lectin-22C
FBgn0040092	lectin-46Cb	lectin-46Cb
FBgn0016650	Leucine-rich repeat-containing G protein-coupled receptor 1	Lgr1
FBgn0039907	legless	lgs
FBgn0034217	Lethal hybrid rescue	Lhr
FBgn0020279	lingerer	lig
FBgn0030274	l(3)mbt interacting protein 1	Lint-1
FBgn0034720	Liprin-gamma	Liprin-gamma
FBgn0033593	Listericin	Listericin
FBgn0028418	Leucokinin	Lk
FBgn0038167	lkb1	lkb1
FBgn0034520	lateral muscles scarcer	lms
FBgn0032252	lonely heart	loh
FBgn0030608	Lipid storage droplet-2	Lsd-2
FBgn0052372
FBgn0004425	Lysozyme B	LysB
FBgn0004428	Lysozyme E	LysE
FBgn0000037	muscarinic Acetylcholine Receptor, A-type	mAChR-A
FBgn0016034	maelstrom	mael
FBgn0034590	Magi	Magi
FBgn0002570	Maltase A1	Mal-A1
FBgn0002569	Maltase A2	Mal-A2
FBgn0002571	Maltase A3	Mal-A3
FBgn0002645	Microtubule-associated protein 205	Map205
FBgn0033845	mars	mars
FBgn0261286	Maternal transcript 89Ba	Mat89Ba
FBgn0086912	mushroom body miniature	mbm
FBgn0039387	multicopper oxidase 3	MCO3
FBgn0004797	midway	mdy
FBgn0260856	Membrin	Membrin
FBgn0029155	Malic enzyme b	Men-b
FBgn0043069	Misexpression suppressor of KSR 4	MESK4
FBgn0030452	Major Facilitator Superfamily Transporter 10	MFS10
FBgn0019985	metabotropic Glutamate Receptor	mGluR
FBgn0261963	midline	mid
FBgn0023509	Myb-interacting protein 130	mip130
FBgn0030395	Meckel syndrome, type 1 homologue	Mks1
FBgn0023215	Mnt	Mnt
FBgn0039581	Moca-cyp	Moca-cyp
FBgn0030556	mRNA-capping-enzyme	mRNA-cap
FBgn0032720	mitochondrial ribosomal protein L13	mRpL13
FBgn0014023	mitochondrial ribosomal protein L47	mRpL47
FBgn0011581	Myosuppressin	Ms
FBgn0036895	male sterile (3) 76Cc	ms(3)76Cc
FBgn0010909	misshapen	msn
FBgn0035331	Myosuppressin receptor 1	MsR1
FBgn0015766	Msr-110	Msr-110
FBgn0028412	Mst33A	Mst33A
FBgn0013300	Protamine A	ProtA
FBgn0004175	Male-specific RNA 84Dd	Mst84Dd
FBgn0020399	Mst89B	Mst89B
FBgn0002865	Male-specific RNA 98Ca	Mst98Ca
FBgn0004171	Male-specific RNA 98Cb	Mst98Cb
FBgn0028707	Methyltransferase 2	Mt2
FBgn0035623	methuselah-like 2	mthl2
FBgn0034219	methuselah-like 4	mthl4
FBgn0035789	methuselah-like 6	mthl6
FBgn0013756	Megator	Mtor
FBgn0002872	mutator 2	mu2
FBgn0052656	Mucin 11A	Muc11A
FBgn0040950	Mucin 26B	Muc26B
FBgn0036203	Mucin 68D	Muc68D
FBgn0038642	Mucin 91C	Muc91C
FBgn0051439	Mucin 96D	Muc96D
FBgn0038492	Mucin related 89F	Mur89F
FBgn0083967	Muted ortholog (H. sapiens)	Muted
FBgn0026199	myoglianin	myo
FBgn0004647	Notch	N
FBgn0002917	narrow abdomen	na
FBgn0024319	Nach	Nach
FBgn0000039	nicotinic Acetylcholine Receptor alpha2	nAChRalpha2
FBgn0000038	nicotinic Acetylcholine Receptor beta1	nAChRbeta1
FBgn0004118	nicotinic Acetylcholine Receptor beta2	nAChRbeta2
FBgn0031261	nicotinic Acetylcholine Receptor beta3	nAChRbeta3
FBgn0034797	nahoda	nahoda
FBgn0016684	Na[+]-dependent inorganic phosphate cotransporter	NaPi-T
FBgn0086707	nucampholin	ncm
FBgn0029843	Neprilysin 1	Nep1
FBgn0041105	nervous fingers 2	nerfin-2
FBgn0030505	NFAT homolog	NFAT
FBgn0002933	new glue 1	ng1
FBgn0010294	new glue 2	ng2
FBgn0010295	new glue 3	ng3
FBgn0261514	Nimrod A	NimA
FBgn0027929	Nimrod B1	NimB1
FBgn0028543	Nimrod B2	NimB2
FBgn0054003	Nimrod B3	NimB3
FBgn0028542	Nimrod B4	NimB4
FBgn0028936	Nimrod B5	NimB5
FBgn0259896	Nimrod C1	NimC1
FBgn0028939	Nimrod C2	NimC2
FBgn0001967	Nimrod C3	NimC3
FBgn0260011	Nimrod C4	NimC4
FBgn0051658	Nnf1b	Nnf1b
FBgn0015520	nonA-like	nonA-l
FBgn0037137	Nopp140	Nopp140
FBgn0034963	-	Not11
FBgn0033029	-	Not3
FBgn0044028	Notum	Notum
FBgn0027109	neuropeptide F	NPF
FBgn0037408	Neuropeptide F receptor	NPFR
FBgn0038473	Nucleostemin ortholog (H. sapiens) 1	Ns1
FBgn0034243	Nucleostemin ortholog (H. sapiens) 2	Ns2
FBgn0032882	Nucleostemin ortholog (H. sapiens) 4	Ns4
FBgn0262527	non-specific lethal 1	nsl1
FBgn0013342	neuronal Synaptobrevin	nSyb
FBgn0267326	Neurotransmitter transporter-like	Ntl
FBgn0061200	Nucleoporin 153kD	Nup153
FBgn0010660	Nucleoporin 214kD	Nup214
FBgn0033264	Nucleoporin 50kD	Nup50
FBgn0038722	Nucleoporin 58kD	Nup58
FBgn0039120	Nucleoporin 98-96kD	Nup98-96
FBgn0011818	out at first	oaf
FBgn0011280	Odorant-binding protein 19d	Obp19d
FBgn0011283	Odorant-binding protein 28a	Obp28a
FBgn0011279	Odorant-binding protein 69a	Obp69a
FBgn0010403	Odorant-binding protein 83b	Obp83b
FBgn0046876	Odorant-binding protein 83ef	Obp83ef
FBgn0011282	Odorant-binding protein 84a	Obp84a
FBgn0038980	Octopamine beta1 receptor	Octbeta1R
FBgn0014184	Ornithine decarboxylase antizyme	Oda
FBgn0026058	Ods-site homeobox	OdsH
FBgn0027791	O-fucosyltransferase 2	O-fut2
FBgn0028996	onecut	onecut
FBgn0261276	Optic atrophy 1 ortholog (H. sapiens)	Opa1
FBgn0026398	Odorant receptor 22a	Or22a
FBgn0026397	Odorant receptor 22b	Or22b
FBgn0026384	Odorant receptor 59a	Or59a
FBgn0041623	Odorant receptor 65c	Or65c
FBgn0023180	Origin recognition complex subunit 6	Orc6
FBgn0261885	osa	osa
FBgn0035317	Outer segment 2	Oseg2
FBgn0037414	Osiris 7	Osi7
FBgn0031829	Osm-6 ortholog (C. elegans)	Osm6
FBgn0053105	p24-related-2	p24-2
FBgn0267339	p38c MAP kinase	p38c
FBgn0060296	painless	pain
FBgn0262728	Peptidyl-alpha-hydroxyglycine-alpha-amidating lyase 2	Pal2
FBgn0036192	Pallidin ortholog (H. sapiens)	Pallidin
FBgn0005655	Proliferating cell nuclear antigen	PCNA
FBgn0030840	presidents-cup	p-cup
FBgn0003048	pecanex	pcx
FBgn0038237	Phosphodiesterase 6	Pde6
FBgn0260753	Pigment-dispersing factor receptor	Pdfr
FBgn0020386	Phosphoinositide-dependent kinase 1	Pdk1
FBgn0003068	period	per
FBgn0013563	Peroxin 1	Pex1
FBgn0035233	Peroxin 10	Pex10
FBgn0031282	Peroxin 12	Pex12
FBgn0033812	Peroxin 13	Pex13
FBgn0037019	Peroxin 16	Pex16
FBgn0035876	Peroxin 2	Pex2
FBgn0051014	prolyl-4-hydroxylase-alpha SG1	PH4alphaSG1
FBgn0010551	Prohibitin 2	Phb2
FBgn0004860	polyhomeotic distal	ph-d
FBgn0003079	pole hole	phl
FBgn0004861	polyhomeotic proximal	ph-p
FBgn0003082	photorepair	phr
FBgn0267350	Phosphatidylinositol 4-kinase III alpha	PI4KIIIalpha
FBgn0032455	Pih1D1	Pih1D1
FBgn0259680	Protein kinase C delta	Pkcdelta
FBgn0003114	plutonium	plu
FBgn0003129	Pox meso	Poxm
FBgn0011826	Protein phosphatase 2B at 14D	Pp2B-14D
FBgn0022768	Protein phosphatase 2C	Pp2C1
FBgn0020257	Partner of paired	Ppa
FBgn0039676	pickpocket 20	ppk20
FBgn0030844	pickpocket 23	ppk23
FBgn0035785	pickpocket 26	ppk26
FBgn0052792	pickpocket 8	ppk8
FBgn0033367	Prophenoloxidase 2	PPO2
FBgn0261363	Prophenoloxidase 3	PPO3
FBgn0030623	Protein phosphatase Y regulator 1	PPYR1
FBgn0259210	prominin	prom
FBgn0086134	Proteasome alpha2 subunit	Prosalpha2
FBgn0261394	Proteasome alpha3 subunit	Prosalpha3
FBgn0004066	Proteasome alpha4 subunit	Prosalpha4
FBgn0017556	Proteasome alpha4 subunit, Testis-specific 2	Prosalpha4T2
FBgn0250843	Proteasome alpha6 subunit	Prosalpha6
FBgn0031442	Proteasome beta4 subunit-related 1	Prosbeta4R1
FBgn0034842	Proteasome beta5 subunit-related 1	Prosbeta5R1
FBgn0002284	Proteasome beta6 subunit	Prosbeta6
FBgn0033520	Peroxiredoxin 2540-1	Prx2540-1
FBgn0033518	Peroxiredoxin 2540-2	Prx2540-2
FBgn0038519	Peroxiredoxin 3	Prx3
FBgn0086265	palisade	psd
FBgn0014870	P-element somatic inhibitor	Psi
FBgn0052133	-	ptip
FBgn0020912	Ptx1	Ptx1
FBgn0043900	pygopus	pygo
FBgn0033649	pyramus	pyr
FBgn0022984	quaking related 58E-3	qkr58E-3
FBgn0028622	quasimodo	qsm
FBgn0051864	Quetzalcoatl	Qtzl
FBgn0015794	Rab18	Rab18
FBgn0015793	Rab19	Rab19
FBgn0027505	Rab3 GTPase activating protein	Rab3-GAP
FBgn0015372	RabX1	RabX1
FBgn0030931	Rad51D	Rad51D
FBgn0025807	Rad9	Rad9
FBgn0037647	Ras-related GTP binding A/B ortholog (H. sapiens)	RagA-B
FBgn0033272	Ras-related GTP binding C/D ortholog (H. sapiens)	RagC-D
FBgn0053180	Ranbp16	Ranbp16
FBgn0003346	Ran GTPase activating protein	RanGAP
FBgn0036497	Ran-like	Ran-like
FBgn0004390	Ras GTPase activating protein 1	RasGAP1
FBgn0262483	RIM-binding protein	Rbp
FBgn0010263	RNA-binding protein 9	Rbp9
FBgn0002638	Regulator of chromosome condensation 1 ortholog (H. sapiens)	Rcc1
FBgn0004244	Resistant to dieldrin	Rdl
FBgn0010774	RNA and export factor binding protein 1	Ref1
FBgn0021800	Regulator of eph expression	Reph
FBgn0011829	Ret oncogene	Ret
FBgn0021906	Rieske iron-sulfur protein	RFeSP
FBgn0027376	rha	rha
FBgn0004400	rhino	rhi
FBgn0261461	Rho GTPase activating protein at 18B	RhoGAP18B
FBgn0031118	Rho GTPase activating protein at 19D	RhoGAP19D
FBgn0250850	rigor mortis	rig
FBgn0053547	Rab3 interacting molecule	Rim
FBgn0015778	rasputin	rin
FBgn0014024	RNA-binding protein 4F	Rnp4F
FBgn0025638	Regulator of cullins 1a	Roc1a
FBgn0005649	Rox8	Rox8
FBgn0024733	Ribosomal protein L10	RpL10
FBgn0032987	Ribosomal protein L21	RpL21
FBgn0015288	Ribosomal protein L22	RpL22
FBgn0035422	Ribosomal protein L28	RpL28
FBgn0030616	Ribosomal protein L37a	RpL37a
FBgn0040007	Ribosomal protein L38	RpL38
FBgn0015283	Regulatory particle non-ATPase 10	Rpn10
FBgn0002787	Regulatory particle non-ATPase 8	Rpn8
FBgn0004404	Ribosomal protein S14b	RpS14b
FBgn0033555	Ribosomal protein S15Ab	RpS15Ab
FBgn0004867	Ribosomal protein S2	RpS2
FBgn0015521	Ribosomal protein S21	RpS21
FBgn0039757	Ribosomal protein S7	RpS7
FBgn0015282	Regulatory particle triple-A ATPase 2	Rpt2
FBgn0028684	Regulatory particle triple-A ATPase 5	Rpt5
FBgn0020369	Regulatory particle triple-A ATPase 6	Rpt6
FBgn0030789	Rrp45	Rrp45
FBgn0011305	Repressor splicing factor 1	Rsf1
FBgn0024941	Regulator of G-protein signalling 7	RSG7
FBgn0015803	Rho-type guanine nucleotide exchange factor	RtGEF
FBgn0083981	-	RunxA
FBgn0011286	Ryanodine receptor	RyR
FBgn0043865	Stromalin-2	SA-2
FBgn0003313	spalt-adjacent	sala
FBgn0039731	Spindle assembly abnormal 6 ortholog (C. elegans)	Sas-6
FBgn0267378	sauron	sau
FBgn0053193	salvador	sav
FBgn0025802	SET domain binding factor	Sbf
FBgn0013732	scrambled	sced
FBgn0037889	SCP-containing protein A	scpr-A
FBgn0037888	SCP-containing protein B	scpr-B
FBgn0037879	SCP-containing protein C	scpr-C
FBgn0015808	Sterol carrier protein X-related thiolase	ScpX
FBgn0067861	Sperm-specific dynein intermediate chain 1	Sdic1
FBgn0024509	Sec13 ortholog (S. cerevisiae)	Sec13
FBgn0052654	Sec16 ortholog (S. cerevisiae)	Sec16
FBgn0262125	Sec23 ortholog (S. cerevisiae)	Sec23
FBgn0033460	Sec24AB ortholog (H. sapiens)	Sec24AB
FBgn0262126	Sec24CD ortholog (H. sapiens)	Sec24CD
FBgn0033339	Sec31 ortholog (S. cerevisiae)	Sec31
FBgn0035771	Sec63 ortholog (S. cerevisiae)	Sec63
FBgn0028538	Sec71 ortholog (S. cerevisiae)	Sec71
FBgn0030350	Selenoprotein G	SelG
FBgn0051632	senseless-2	sens-2
FBgn0030486	Set2	Set2
FBgn0025571	Splicing factor 1	SF1
FBgn0032475	Scm-related gene containing four mbt domains	Sfmbt
FBgn0261060	Seminal fluid protein 93F	Sfp93F
FBgn0053527	SIFamide	SIFa
FBgn0038880	SIFamide receptor	SIFaR
FBgn0004666	single-minded	sim
FBgn0061197	-	CG13164
FBgn0026176	SKP1-related B	SkpB
FBgn0037810	slender lobes	sle
FBgn0004567	sloppy paired 2	slp2
FBgn0034913	Synaptosomal-associated protein 29kDa	Snap29
FBgn0260004	Sensory neuron membrane protein 1	Snmp1
FBgn0016978	small ribonucleoprotein particle U1 subunit 70K	snRNP-U1-70K
FBgn0029123	SoxNeuro	SoxN
FBgn0020378	Sp1	Sp1
FBgn0032638	-	SPH93
FBgn0083141	Serpin 28B	Spn28B
FBgn0031973	Serpin 28Dc	Spn28Dc
FBgn0028987	Serpin 28F	Spn28F
FBgn0028986	Serpin 38F	Spn38F
FBgn0033112	Serpin 42Db	Spn42Db
FBgn0028988	Serpin 42Dd	Spn42Dd
FBgn0028983	Serpin 55B	Spn55B
FBgn0028984	Serpin 88Ea	Spn88Ea
FBgn0038299	Serpin 88Eb	Spn88Eb
FBgn0003479	spindle A	spn-A
FBgn0032224	Selenophosphate synthetase 2	Sps2
FBgn0015818	Spliceosomal protein on the X	Spx
FBgn0267347	squash	squ
FBgn0037248	spargel	srl
FBgn0026370	SRPK	SRPK
FBgn0024987	sister-of-Sex-lethal	ssx
FBgn0026427	Su(var)2-HP2	Su(var)2-HP2
FBgn0028562	sugar transporter 2	sut2
FBgn0003651	seven up	svp
FBgn0003654	short wing	sw
FBgn0004575	Synapsin	Syn
FBgn0033876	Synaptogyrin	Syngr
FBgn0037084	Syntaxin 6	Syx6
FBgn0010355	TBP-associated factor 1	Taf1
FBgn0024909	TBP-associated factor 7	Taf7
FBgn0259730	-	tal-1A
FBgn0086674	Transport and Golgi organization 13	Tango13
FBgn0031030	Tao	Tao
FBgn0040071	taranis	tara
FBgn0260938	tay bridge	tay
FBgn0243586	Tubby	Tb
FBgn0033055	Tubulin-specific chaperone E	Tbce
FBgn0041183	Thioester-containing protein 1	Tep1
FBgn0041182	Thioester-containing protein 2	Tep2
FBgn0041181	Thioester-containing protein 3	Tep3
FBgn0041180	Thioester-containing protein 4	Tep4
FBgn0003683	terminus	term
FBgn0261953	Transcription factor AP-2	TfAP-2
FBgn0014073	Tie-like receptor tyrosine kinase	Tie
FBgn0020371	Translocase inner membrane 17	Tim17b2
FBgn0004841	Tachykinin-like receptor at 86C	TkR86C
FBgn0004622	Tachykinin-like receptor at 99D	TkR99D
FBgn0003721	Tropomyosin 1	Tm1
FBgn0039257	tenectin	tnc
FBgn0027508	tankyrase	Tnks
FBgn0030412	Tomosyn ortholog	Tomosyn
FBgn0025615	Torsin	Torsin
FBgn0033636	toutatis	tou
FBgn0039668	TRC8 ortholog	Trc8
FBgn0003748	Trehalase	Treh
FBgn0050035	Trehalose transporter 1-1	Tret1-1
FBgn0033644	Trehalose transporter 1-2	Tret1-2
FBgn0261793	TATA box binding protein-related factor 2	Trf2
FBgn0013263	Trithorax-like	Trl
FBgn0032593	Transient receptor potential cation channel gamma	Trpgamma
FBgn0262516	Transient receptor potential cation channel, mucolipin ortholog	Trpml
FBgn0052574	Tweedlealpha	Twdlalpha
FBgn0039436	TweedleB	TwdlB
FBgn0039440	TweedleJ	TwdlJ
FBgn0039439	TweedleK	TwdlK
FBgn0039437	TweedleL	TwdlL
FBgn0026083	twenty-four	tyf
FBgn0027780	U26	U26
FBgn0086558	Ubiquitin-5E	Ubi-p5E
FBgn0003943	Ubiquitin-63E	Ubi-p63E
FBgn0011327	Ubiquitin carboxy-terminal hydrolase L5 ortholog	Uch-L5
FBgn0035978	UGP	UGP
FBgn0026754	UDP-glycosyltransferase 37c1	Ugt37c1
FBgn0040252	Ugt86Dh	Ugt86Dh
FBgn0267002	unc-104 ortholog (C. elegans)	unc-104
FBgn0051352	-	Unc-115a
FBgn0260463	-	Unc-115b
FBgn0035756	unc-13-4A	unc-13-4A
FBgn0010812	-	unc-45
FBgn0036398	upSET	upSET
FBgn0040069	vanin-like	vanin-like
FBgn0029687	VAMP-associated protein of 33kDa ortholog A	Vap-33A
FBgn0040068	Vav ortholog (H. sapiens)	Vav
FBgn0046214	vig2	vig2
FBgn0033748	vismay	vis
FBgn0016075	viking	vkg
FBgn0259978	vulcan	vlc
FBgn0003980	Vitelline membrane 26Ab	Vm26Ab
FBgn0039402	Vacuolar protein sorting 2	Vps2
FBgn0037231	Vacuolar protein sorting 24	Vps24
FBgn0243516	Verprolin 1	Vrp1
FBgn0266848	wings apart	wap
FBgn0004655	wings apart-like	wapl
FBgn0032269	world cup	w-cup
FBgn0027499	windei	wde
FBgn0031782	WD repeat domain 79 homolog	WDR79
FBgn0011737	Wee1 ortholog (S. pombe)	Wee1
FBgn0037750	-	Whamy
FBgn0037098	WNK homolog	Wnk
FBgn0051665	weary	wry
FBgn0004028	wings up A	wupA
FBgn0028554	-	x16
FBgn0021872	X box binding protein-1	Xbp1
FBgn0026751	XRCC1	XRCC1
FBgn0004049	yurt	yrt
FBgn0004050	zeste	z
FBgn0052685	-	ZAP3
FBgn0033096	Zinc/iron regulated transporter-related protein 42C.1	Zip42C.1
FBgn0038412	Zinc/iron regulated transporter-related protein 89B	Zip89B
FBgn0051860	Zinc transporter 33D	ZnT33D
FBgn0004057	Zwischenferment	Zw
FBgn0004643	Zeste-white 10	Zw10
FBgn0061476	Zwilch	Zwilch
FBgn0036985	zye	zye
FBgn0011642	Zyxin	Zyx

## Sheet: Missing in D. simulans
Gene ID	Gene symbol	Gene name
FBgn0000024	Acetylcholine esterase	Ace
FBgn0000055	Alcohol dehydrogenase	Adh
FBgn0260642	Antennapedia	Antp
FBgn0262739	Argonaute-1	AGO1
FBgn0000119	arrow	arr
FBgn0263231	belle	bel
FBgn0005592	breathless	btl
FBgn0000210	broad	br
FBgn0263111	cacophony	cac
FBgn0262582	capicua	cic
FBgn0262975	cap-n-collar	cnc
FBgn0015919	caupolican	caup
FBgn0000317	crinkled	ck
FBgn0263864	Death-associated APAF1-related killer	Dark
FBgn0000157	Distal-less	Dll
FBgn0011274	Dorsal-related immunity factor	Dif
FBgn0000504	doublesex	dsx
FBgn0000479	dunce	dnc
FBgn0005558	eyeless	ey
FBgn0001085	frizzled	fz
FBgn0001168	hairy	h
FBgn0004644	hedgehog	hh
FBgn0001235	homothorax	hth
FBgn0013984	Insulin-like receptor	InR
FBgn0001316	klarsicht	klar
FBgn0005630	longitudinals lacking	lola
FBgn0011648	Mothers against dpp	Mad
FBgn0011817	nemo	nmo
FBgn0003011	ora transientless	ort
FBgn0085432	pangolin	pan
FBgn0002521	pleiohomeotic	pho
FBgn0036260	Rhodopsin 7	Rh7
FBgn0003326	scabrous	sca
FBgn0264270	Sex lethal	Sxl
FBgn0003380	Shaker	Sh
FBgn0005672	spitz	spi
FBgn0085447	still life	sif
FBgn0266579	tau	tau
FBgn0015600	toucan	toc
FBgn0003944	Ultrabithorax	Ubx
FBgn0263116	5-hydroxytryptamine (serotonin) receptor 1B	5-HT1B
FBgn0261929	5-hydroxytryptamine (serotonin) receptor 2B	5-HT2B
FBgn0004573	5-hydroxytryptamine (serotonin) receptor 7	5-HT7
FBgn0027083	Methionyl-tRNA synthetase	Aats-met
FBgn0023416	Ac3	Ac3
FBgn0263998	Activated Cdc42 kinase-like	Ack-like
FBgn0051779	Accessory gland protein 24A4	Acp24A4
FBgn0002855	Accessory gland protein 26Aa	Acp26Aa
FBgn0015583	Accessory gland protein 29AB	Acp29AB
FBgn0053530	Accessory gland protein 53C14c	Acp53C14c
FBgn0020509	Accessory gland protein 62F	Acp62F
FBgn0015585	Accessory gland protein 63F	Acp63F
FBgn0002863	Accessory gland protein 95EF	Acp95EF
FBgn0263597	Accessory gland protein 98AB	Acp98AB
FBgn0263120	Acyl-CoA synthetase long-chain	Acsl
FBgn0024913	Activin-beta	Actbeta
FBgn0038363	Acylphosphatase 2	Acyp2
FBgn0038341	ADAM metallopeptidase with thrombospondin type 1 motif A	AdamTS-A
FBgn0000056	Adh-related	Adhr
FBgn0053138	1,4-Alpha-Glucan Branching Enzyme	AGBE
FBgn0039378	alpha4GT2	alpha4GT2
FBgn0010215	alpha Catenin	alpha-Cat
FBgn0015569	alpha-Esterase-10	alpha-Est10
FBgn0259170	alpha-Mannosidase class I a	alpha-Man-Ia
FBgn0026616	alpha-Mannosidase class II b	alpha-Man-IIb
FBgn0052626	AMP deaminase	AMPdeam
FBgn0030328	Amun	Amun
FBgn0011746	anachronism	ana
FBgn0266111	anastral spindle 3	ana3
FBgn0011747	Ankyrin	Ank
FBgn0261788	Ankyrin 2	Ank2
FBgn0000094	Andropin	Anp
FBgn0000099
FBgn0260941	approximated	app
FBgn0000108	beta amyloid protein precursor-like	Appl
FBgn0015903	apontic	apt
FBgn0000114	arrest	aret
FBgn0023535	arginase	arg
FBgn0265193	Activating transcription factor-2	Atf-2
FBgn0028550	Activating transcription factor 3	Atf3
FBgn0039705	Autophagy-related 16	Atg16
FBgn0029943	Autophagy-related 5	Atg5
FBgn0264325	Autophagy-related 6	Atg6
FBgn0052672	Autophagy-related 8a	Atg8a
FBgn0262870	axotactin	axo
FBgn0023407	B4	B4
FBgn0025525	bric a brac 2	bab2
FBgn0034724	babos	babos
FBgn0000163	bazooka	baz
FBgn0087007	big bang	bbg
FBgn0024251	bobby sox	bbx
FBgn0028645	beaten path Ib	beat-Ib
FBgn0038498	beaten path IIa	beat-IIa
FBgn0265607	beat-IIIa	beat-IIIa
FBgn0032629	beat-IIIc	beat-IIIc
FBgn0038087	beat-Va	beat-Va
FBgn0039584	beat-VI	beat-VI
FBgn0040238	Bestrophin 1	Best1
FBgn0250831	-	BG642167
FBgn0263144	bicoid-interacting protein 3	bin3
FBgn0035608	blanks	blanks
FBgn0036199	Bmcp	Bmcp
FBgn0259246	bruchpilot	brp
FBgn0264001	bruno-3	bru-3
FBgn0266717	BIR repeat containing ubiquitin-conjugating enzyme	Bruce
FBgn0005666	bent	bt
FBgn0263108	BTB-protein-VII	BtbVII
FBgn0003502	Btk family kinase at 29A	Btk29A
FBgn0266756	bitesize	btsz
FBgn0263855	Bub1-related kinase	BubR1
FBgn0000241	brown	bw
FBgn0265598	Beadex	Bx
FBgn0264386	Ca[2+]-channel protein alpha[[1]] subunit T	Ca-alpha1T
FBgn0015609	Cadherin-N	CadN
FBgn0262018	Cadherin-N2	CadN2
FBgn0263979	Chromatin assembly factor 1 subunit	Caf1
FBgn0264607	Calcium/calmodulin-dependent protein kinase II	CaMKII
FBgn0040233	CENP-ana	cana
FBgn0263006	Calcium ATPase at 60A	Ca-P60A
FBgn0023095	capricious	caps
FBgn0053653	Calcium activated protein for secretion	Caps
FBgn0013759	CASK ortholog	CASK
FBgn0004580	Calbindin 53E	Cbp53E
FBgn0011241	crossbronx	cbx
FBgn0261353	Coiled-coil domain containing 56	Ccdc56
FBgn0259231	Cholecystokinin-like receptor at 17D1	CCKLR-17D1
FBgn0052183	Ccn	Ccn
FBgn0263986	cardinal	cd
FBgn0052499	Chitin deacetylase-like 4	Cda4
FBgn0265574	Cell division cycle 5 ortholog	Cdc5
FBgn0265082	Chondrocyte-derived ezrin-like domain containing protein ortholog (H. sapiens)	Cdep
FBgn0004876	center divider	cdi
FBgn0263237	Cyclin-dependent kinase 7	Cdk7
FBgn0266708	Centrosomal protein 89kDa homolog	Cep89
FBgn0037498	-	CG10029
FBgn0037490	-	CG10053
FBgn0038032	-	CG10096
FBgn0038033	-	CG10097
FBgn0039083	-	CG10177
FBgn0260455	-	CG10332
FBgn0039296	-	CG10420
FBgn0034636	tiwaz	twz
FBgn0035661	-	CG10477
FBgn0040992	-	CG10570
FBgn0035630	-	CG10576
FBgn0037045	-	CG10584
FBgn0036289	-	CG10657
FBgn0036360	-	CG10713
FBgn0034081	-	CG10731
FBgn0033821	-	CG10799
FBgn0035455	-	CG10862
FBgn0038621	-	CG10864
FBgn0037238	-	CG1090
FBgn0037514	-	CG10919
FBgn0034253	-	CG10936
FBgn0032857	-	CG10947
FBgn0030073	-	CG10962
FBgn0030525	-	CG10996
FBgn0263353	-	CG11000
FBgn0039929	-	CG11076
FBgn0039241	-	CG11089
FBgn0030528	-	CG11095
FBgn0030522	-	CG11103
FBgn0030519	-	CG11151
FBgn0034705	-	CG11170
FBgn0039939	-	CG11231
FBgn0034901	-	CG11300
FBgn0035558	-	CG11357
FBgn0035490	-	CG1136
FBgn0039920	-	CG11360
FBgn0034737	-	CG11362
FBgn0040679	-	CG11373
FBgn0037167	-	CG11425
FBgn0038737	-	CG11447
FBgn0086856	-	CG11555
FBgn0031159	-	CG11566
FBgn0264712	-	CG1172
FBgn0030290	-	CG11756
FBgn0028947	-	CG11865
FBgn0039633	-	CG11873
FBgn0033538	-	CG11883
FBgn0039308	-	CG11889
FBgn0039309	-	CG11891
FBgn0031026	-	CG12231
FBgn0033558	-	CG12344
FBgn0040805	-	CG12355
FBgn0086604	-	CG12484
FBgn0036131	-	CG12522
FBgn0029657	-	CG12535
FBgn0029930	-	CG12541
FBgn0037215	beta-Mannosidase	beta-Man
FBgn0030952	-	CG12609
FBgn0029730	-	CG12681
FBgn0029703	-	CG12692
FBgn0036536	-	CG12713
FBgn0030373	-	CG12721
FBgn0034838	-	CG12782
FBgn0038356	-	CG12784
FBgn0031041	-	CG12788
FBgn0037796	-	CG12814
FBgn0033222	-	CG12824
FBgn0033145	-	CG12828
FBgn0030846	-	CG12992
FBgn0030804	-	CG13002
FBgn0030797	-	CG13004
FBgn0040795	-	CG13038
FBgn0036608	-	CG13040
FBgn0036596	-	CG13045
FBgn0040801	-	CG13053
FBgn0036603	-	CG13062
FBgn0040797	-	CG13066
FBgn0040798	-	CG13069
FBgn0033693	-	CG13175
FBgn0033667	rebuf	reb
FBgn0037016	-	CG13252
FBgn0032609	-	CG13280
FBgn0035699	-	CG13300
FBgn0036799	-	CG13380
FBgn0030559	-	CG13404
FBgn0034518	-	CG13430
FBgn0034839	-	CG13540
FBgn0034998	-	CG13577
FBgn0039161	-	CG13606
FBgn0036781	-	CG13699
FBgn0031935	-	CG13793
FBgn0039054	Carrier of Wingless	Cow
FBgn0035168	cep290	cep290
FBgn0032824	-	CG13962
FBgn0031786	-	CG13989
FBgn0031770	-	CG13995
FBgn0031677	-	CG14036
FBgn0040392	-	CG14050
FBgn0029603	-	CG14053
FBgn0036835	-	CG14075
FBgn0040814	-	CG14113
FBgn0036057	-	CG14164
FBgn0031058	-	CG14227
FBgn0031065	-	CG14234
FBgn0038643	-	CG14300
FBgn0038632	-	CG14301
FBgn0038629	-	CG14304
FBgn0038567	-	CG14316
FBgn0038204	-	CG14357
FBgn0029643	-	CG14420
FBgn0029922	-	CG14431
FBgn0037179	-	CG14453
FBgn0037171	-	CG14459
FBgn0039659	-	CG14506
FBgn0039647	-	CG14509
FBgn0039617	Dpr-interacting protein gamma	DIP-gamma
FBgn0039405	-	CG14550
FBgn0037131	-	CG14564
FBgn0037129	-	CG14565
FBgn0037123	-	CG14569
FBgn0040365	-	CG14628
FBgn0040892	-	CG14634
FBgn0029535	-	CG14635
FBgn0037217	-	CG14636
FBgn0037222	-	CG14642
FBgn0037284	-	CG14659
FBgn0040682	-	CG14664
FBgn0030157	-	CG1468
FBgn0037910	-	CG14708
FBgn0265271	-	CG14717
FBgn0027794	Leucine-rich pentatricopeptide repeat containing 2	Lrpprc2
FBgn0025393	-	CG14795
FBgn0035755	-	CG14830
FBgn0038239	-	CG14850
FBgn0015351	-	CG14906
FBgn0038455	-	CG14907
FBgn0032375	-	CG14932
FBgn0035449	-	CG14971
FBgn0035479	-	CG14983
FBgn0030937	-	CG15042
FBgn0034394	-	CG15096
FBgn0034463	-	CG15125
FBgn0040729	-	CG15126
FBgn0027580	Pyruvate carboxylase	PCB
FBgn0030278	-	CG15200
FBgn0030331	-	CG15221
FBgn0029989	-	CG15333
FBgn0030029	-	CG15343
FBgn0030040	-	CG15347
FBgn0030105	-	CG15369
FBgn0029694	-	CG15375
FBgn0040715	-	CG15386
FBgn0031542	-	CG15414
FBgn0265269	-	CG15425
FBgn0031155	-	CG15446
FBgn0031132	-	CG15450
FBgn0029746	-	CG15465
FBgn0032867	-	CG15475
FBgn0039707	-	CG15510
FBgn0039723	-	CG15522
FBgn0039744	-	CG15526
FBgn0029700	-	CG15576
FBgn0031627	-	CG15630
FBgn0034642	-	CG15674
FBgn0034651	-	CG15676
FBgn0030438	-	CG15721
FBgn0030374	-	CG15734
FBgn0030338	-	CG15741
FBgn0030983	-	CG15882
FBgn0029860	-	CG15891
FBgn0029859	-	CG15892
FBgn0029858	-	CG15896
FBgn0033085	-	CG15908
FBgn0039844	-	CG1607
FBgn0033453	-	CG1667
FBgn0031558	-	CG16704
FBgn0036029	-	CG16719
FBgn0029941	-	CG1677
FBgn0036512	-	CG16979
FBgn0039972	-	CG17018
FBgn0260454	-	CG17139
FBgn0260453	-	CG17140
FBgn0036246	-	CG17154
FBgn0040571	-	CG17193
FBgn0039367	-	CG17197
FBgn0042186	-	CG17239
FBgn0031501	-	CG17261
FBgn0039915	GABA transporter	Gat
FBgn0040993	-	CG17325
FBgn0028896	-	CG17329
FBgn0040009	-	CG17490
FBgn0032775	-	CG17544
FBgn0033777	-	CG17574
FBgn0039002	-	CG17625
FBgn0264494	-	CG17646
FBgn0031365	-	CG17650
FBgn0083978	-	CG17672
FBgn0032668	-	CG17681
FBgn0040056	-	CG17698
FBgn0041004	-	CG17715
FBgn0037885	-	CG17721
FBgn0038009	-	CG17738
FBgn0029751	-	CG17764
FBgn0032240	-	CG17768
FBgn0039374	-	CG17770
FBgn0036454	-	CG17839
FBgn0039498	-	CG17991
FBgn0061356	-	CG18003
FBgn0034519	-	CG18065
FBgn0034330	-	CG18107
FBgn0035239	-	CG18170
FBgn0038653	-	CG18208
FBgn0265268	-	CG18234
FBgn0265267	-	CG18258
FBgn0036725	-	CG18265
FBgn0032265	-	CG18301
FBgn0034206	-	CG18469
FBgn0028900	-	CG18518
FBgn0037812	-	CG18545
FBgn0032639	-	CG18563
FBgn0036469	-	CG18649
FBgn0040967	-	CG18666
FBgn0040628	-	CG18672
FBgn0040696	-	CG18675
FBgn0042106	-	CG18754
FBgn0042135	-	CG18812
FBgn0033421	-	CG1888
FBgn0039911	-	CG1909
FBgn0030244	-	CG2157
FBgn0030441	-	CG2209
FBgn0027544	-	CG2217
FBgn0032969	-	CG2528
FBgn0031459	-	CG2862
FBgn0023526	-	CG2865
FBgn0030207	-	CG2887
FBgn0031585	-	CG2955
FBgn0050039	-	CG30039
FBgn0050058	-	CG30058
FBgn0265272	-	CG30060
FBgn0050075	-	CG30075
FBgn0050080	-	CG30080
FBgn0050087	-	CG30087
FBgn0050090	-	CG30090
FBgn0050091	-	CG30091
FBgn0050100	-	CG30100
FBgn0050120	-	CG30120
FBgn0050151	-	CG30151
FBgn0050285	-	CG30285
FBgn0050325	-	CG30325
FBgn0050379	-	CG30379
FBgn0050395	-	CG30395
FBgn0050438	-	CG30438
FBgn0050440	-	CG30440
FBgn0050447	-	CG30447
FBgn0050457	-	CG30457
FBgn0050458	-	CG30458
FBgn0050463	-	CG30463
FBgn0050484	-	CG30484
FBgn0050487	-	CG30487
FBgn0050503	-	CG30503
FBgn0051139	-	CG31139
FBgn0051145	-	CG31145
FBgn0031471	-	CG3117
FBgn0051176	-	CG31176
FBgn0051206	-	CG31206
FBgn0051219	-	CG31219
FBgn0051220	-	CG31220
FBgn0051221	-	CG31221
FBgn0051226	-	CG31226
FBgn0051229	-	CG31229
FBgn0051235	-	CG31235
FBgn0051324	-	CG31324
FBgn0051358	-	CG31358
FBgn0043799	-	CG31381
FBgn0051406	-	CG31406
FBgn0047351	-	CG31468
FBgn0051473	-	CG31473
FBgn0051477	ATP synthase, epsilon subunit-like	ATPsynepsilonL
FBgn0051522	-	CG31522
FBgn0051601	-	CG31601
FBgn0051606	-	CG31606
FBgn0051619	no long nerve cord	nolo
FBgn0051626	-	CG31626
FBgn0051637	-	CG31637
FBgn0051642	-	CG31642
FBgn0051680	-	CG31680
FBgn0263355	-	CG31688
FBgn0051690	-	CG31690
FBgn0051704	-	CG31704
FBgn0051709	-	CG31709
FBgn0032618	-	CG31743
FBgn0051778	-	CG31778
FBgn0051789	-	CG31789
FBgn0051807	-	CG31807
FBgn0062978	-	CG31808
FBgn0051814	-	CG31814
FBgn0051861	-	CG31861
FBgn0051870	-	CG31870
FBgn0032122	-	CG31883
FBgn0051909	-	CG31909
FBgn0031668	-	CG31917
FBgn0051949	-	CG31949
FBgn0051957	-	CG31957
FBgn0051975	-	CG31975
FBgn0051976	-	CG31976
FBgn0051997	-	CG31997
FBgn0052066	-	CG32066
FBgn0052071	-	CG32071
FBgn0052073	-	CG32073
FBgn0052091	-	CG32091
FBgn0052110	-	CG32110
FBgn0052141	-	CG32141
FBgn0052206	-	CG32206
FBgn0052230	NADH dehydrogenase (ubiquinone) MLRQ subunit	ND-MLRQ
FBgn0052259	-	CG32259
FBgn0052269	-	CG32269
FBgn0052270	-	CG32270
FBgn0052284	-	CG32284
FBgn0052298	-	CG32298
FBgn0052299	-	CG32299
FBgn0052432	-	CG32432
FBgn0052445	-	CG32445
FBgn0052521	-	CG32521
FBgn0052547	-	CG32547
FBgn0052568	-	CG32568
FBgn0052573	-	CG32573
FBgn0052625	-	CG32625
FBgn0052647	-	CG32647
FBgn0052651	-	CG32651
FBgn0052698	-	CG32698
FBgn0033093	-	CG3270
FBgn0052712	-	CG32712
FBgn0052719	-	CG32719
FBgn0052720	-	CG32720
FBgn0052726	-	CG32726
FBgn0052736	-	CG32736
FBgn0040384	-	CG32795
FBgn0052806	-	CG32806
FBgn0052811	-	CG32811
FBgn0052832	-	CG32832
FBgn0052850	-	CG32850
FBgn0052944	-	CG32944
FBgn0052982	-	CG32982
FBgn0038878	-	CG3301
FBgn0053136	-	CG33136
FBgn0053144	-	CG33144
FBgn0053155	-	CG33155
FBgn0053158	-	CG33158
FBgn0053170	-	CG33170
FBgn0053225	-	CG33225
FBgn0069056	-	CG33226
FBgn0030307	-	CG33235
FBgn0053290	-	CG33290
FBgn0053333	-	CG33333
FBgn0053454	-	CG33454
FBgn0053459	-	CG33459
FBgn0053460	-	CG33460
FBgn0053462	-	CG33462
FBgn0053463	-	CG33463
FBgn0053474	-	CG33474
FBgn0053483	-	CG33483
FBgn0053494	-	CG33494
FBgn0053552	-	CG33552
FBgn0053643	-	CG33643
FBgn0064115	-	CG33649
FBgn0061359	-	CG33671
FBgn0061360	-	CG33672
FBgn0053673	-	CG33673
FBgn0053687	-	CG33687
FBgn0053688	-	CG33688
FBgn0052831	-	CG33695
FBgn0053700	-	CG33700
FBgn0064116	-	CG33713
FBgn0064117	SRA stem-loop interacting RNA binding protein 1	SLIRP1
FBgn0064126	-	CG33722
FBgn0053764	-	CG33764
FBgn0053773	-	CG33773
FBgn0061362	-	CG33785
FBgn0061361	-	CG33786
FBgn0035240	-	CG33791
FBgn0053795	-	CG33795
FBgn0053912	-	CG33912
FBgn0053926	-	CG33926
FBgn0066303	-	CG33932
FBgn0064119	-	CG33934
FBgn0053964	-	CG33964
FBgn0250851	-	CG33981
FBgn0053986	-	CG33986
FBgn0053995	-	CG33995
FBgn0054028	-	CG34028
FBgn0054029	-	CG34029
FBgn0083950	-	CG34114
FBgn0083963	Neuroligin 3	Nlg3
FBgn0083976	-	CG34140
FBgn0085193	-	CG34164
FBgn0085202	-	CG34173
FBgn0085206	-	CG34177
FBgn0085207	-	CG34178
FBgn0085227	-	CG34198
FBgn0085244	-	CG34215
FBgn0085254	-	CG34225
FBgn0085264	-	CG34235
FBgn0250825	-	CG34241
FBgn0085283	-	CG34254
FBgn0085285	-	CG34256
FBgn0085287	-	CG34258
FBgn0085290	-	CG34261
FBgn0085306	-	CG34277
FBgn0085307	-	CG34278
FBgn0085313	-	CG34284
FBgn0085320	-	CG34291
FBgn0085331	-	CG34302
FBgn0085332	-	CG34303
FBgn0085334	-	CG34305
FBgn0085341	-	CG34312
FBgn0085342	-	CG34313
FBgn0085343	-	CG34314
FBgn0085344	-	CG34315
FBgn0085346	-	CG34317
FBgn0085349	-	CG34320
FBgn0085352	-	CG34323
FBgn0085354	-	CG34325
FBgn0263829	-	CG34334
FBgn0085376	-	CG34347
FBgn0085382	-	CG34353
FBgn0085383	-	CG34354
FBgn0085384	-	CG34355
FBgn0085386	-	CG34357
FBgn0085399	-	CG34370
FBgn0263117	-	CG34377
FBgn0085412	-	CG34383
FBgn0085413	-	CG34384
FBgn0085415	-	CG34386
FBgn0085462	-	CG34433
FBgn0085466	-	CG34437
FBgn0025645	-	CG3598
FBgn0037026	-	CG3634
FBgn0040397	-	CG3655
FBgn0034796	-	CG3700
FBgn0024989	-	CG3777
FBgn0029861	-	CG3815
FBgn0035059	-	CG3894
FBgn0037788	-	CG3940
FBgn0058045	-	CG40045
FBgn0037018	-	CG4042
FBgn0263830	-	CG40486
FBgn0036793	-	CG4174
FBgn0250867	-	CG42238
FBgn0259098	-	CG42246
FBgn0259101	-	CG42249
FBgn0266569	-	CG42259
FBgn0259145	-	CG42260
FBgn0259198	-	CG42302
FBgn0259201	-	CG42305
FBgn0259202	-	CG42306
FBgn0259203	-	CG42307
FBgn0259204	-	CG42308
FBgn0259213	-	CG42313
FBgn0259229	-	CG42329
FBgn0259237	-	CG42335
FBgn0259241	-	CG42339
FBgn0259242	-	CG42340
FBgn0259244	-	CG42342
FBgn0259677	-	CG42346
FBgn0259708	-	CG42362
FBgn0259709	-	CG42363
FBgn0259710	-	CG42364
FBgn0259717	-	CG42371
FBgn0259718	-	CG42372
FBgn0259720	-	CG42374
FBgn0259721	-	CG42375
FBgn0259725	-	CG42379
FBgn0259726	-	CG42380
FBgn0259727	-	CG42381
FBgn0259932	-	CG42455
FBgn0259954	-	CG42464
FBgn0259955	-	CG42465
FBgn0259957	-	CG42467
FBgn0259960	-	CG42470
FBgn0259971	-	CG42481
FBgn0259989	-	CG42486
FBgn0260222	-	CG42496
FBgn0260223	-	CG42497
FBgn0260224	-	CG42498
FBgn0260228	-	CG42502
FBgn0260229	-	CG42503
FBgn0260230	-	CG42504
FBgn0260231	-	CG42505
FBgn0260234	-	CG42508
FBgn0260237	-	CG42511
FBgn0260238	-	CG42512
FBgn0260388	-	CG42514
FBgn0260390	-	CG42516
FBgn0260396	-	CG42521
FBgn0260430	-	CG42525
FBgn0260643	-	CG42535
FBgn0260657	-	CG42540
FBgn0260759	-	CG42557
FBgn0260760	-	CG42558
FBgn0260761	-	CG42559
FBgn0260762	-	CG42560
FBgn0260767	-	CG42565
FBgn0260770	-	CG42568
FBgn0260968	-	CG42591
FBgn0260969	-	CG42592
FBgn0260996	-	CG42597
FBgn0261262	-	CG42613
FBgn0261357	-	CG42634
FBgn0261358	-	CG42635
FBgn0261536	-	CG42660
FBgn0261537	-	CG42661
FBgn0261538	-	CG42662
FBgn0261545	-	CG42663
FBgn0264979	-	CG4267
FBgn0261555	-	CG42673
FBgn0261556	-	CG42674
FBgn0261566	-	CG42680
FBgn0261567	-	CG42681
FBgn0261568	-	CG42682
FBgn0265263	-	CG42688
FBgn0261580	-	CG42690
FBgn0261581	-	CG42691
FBgn0261583	-	CG42693
FBgn0261584	-	CG42694
FBgn0261614	-	CG42703
FBgn0261616	-	CG42705
FBgn0261634	-	CG42717
FBgn0261679	-	CG42726
FBgn0261680	-	CG42727
FBgn0261681	-	CG42728
FBgn0261682	-	CG42729
FBgn0261683	B9d2	B9d2
FBgn0261698	-	CG42732
FBgn0261704	-	CG42740
FBgn0261705	-	CG42741
FBgn0261801	-	CG42747
FBgn0261802	-	CG42748
FBgn0261804	-	CG42750
FBgn0261846	-	CG42778
FBgn0261847	-	CG42779
FBgn0261848	-	CG42780
FBgn0261853	-	CG42782
FBgn0263354	-	CG42784
FBgn0261858	-	CG42787
FBgn0261860	-	CG42789
FBgn0261925	-	CG42792
FBgn0261997	-	CG42815
FBgn0262006	-	CG42824
FBgn0262009	-	CG42827
FBgn0262010	-	CG42828
FBgn0262021	-	CG42832
FBgn0262024	-	CG42835
FBgn0262035	-	CG42846
FBgn0262099	-	CG42852
FBgn0262101	-	CG42854
FBgn0262104	-	CG42857
FBgn0262143	-	CG42869
FBgn0262144	-	CG42870
FBgn0262170	-	CG42878
FBgn0262357	-	CG43055
FBgn0262358	-	CG43056
FBgn0262359	-	CG43057
FBgn0262360	-	CG43058
FBgn0262362	-	CG43060
FBgn0262478	-	CG43068
FBgn0262480	-	CG43070
FBgn0262482	-	CG43072
FBgn0262540	-	CG43094
FBgn0262544	-	CG43098
FBgn0262547	-	CG43101
FBgn0262569	-	CG43109
FBgn0262571	-	CG43111
FBgn0262575	-	CG43115
FBgn0262577	-	CG43117
FBgn0262581	-	CG43121
FBgn0262719	-	CG43163
FBgn0030455	-	CG4318
FBgn0026878	-	CG4325
FBgn0263005	-	CG43313
FBgn0263020	-	CG43315
FBgn0263022	-	CG43317
FBgn0263024	-	CG43319
FBgn0263026	-	CG43321
FBgn0263030	-	CG43325
FBgn0263032	-	CG43327
FBgn0263036	-	CG43331
FBgn0263040	-	CG43335
FBgn0263079	-	CG43338
FBgn0263077	-	CG43340
FBgn0263046	-	CG43341
FBgn0263050	-	CG43345
FBgn0263109	-	CG43366
FBgn0263110	-	CG43367
FBgn0263113	-	CG43370
FBgn0263131	-	CG43373
FBgn0263216	-	CG43386
FBgn0263256	-	CG43394
FBgn0263346	-	CG43427
FBgn0263706	-	CG43658
FBgn0263743	-	CG43668
FBgn0263748	-	CG43673
FBgn0263750	-	CG43675
FBgn0263772	-	CG43689
FBgn0263774	-	CG43691
FBgn0263776	-	CG43693
FBgn0263846	-	CG43707
FBgn0263980	-	CG43729
FBgn0263993	-	CG43736
FBgn0263994	-	CG43737
FBgn0039078	-	CG4374
FBgn0263997	-	CG43740
FBgn0031295	-	CG4375
FBgn0264086	-	CG43755
FBgn0264090	-	CG43759
FBgn0264295	-	CG43773
FBgn0264299	-	CG43777
FBgn0264301	-	CG43779
FBgn0264339	-	CG43795
FBgn0264443	-	CG43861
FBgn0264449	-	CG43867
FBgn0264486	-	CG43894
FBgn0264488	-	CG43896
FBgn0264489	-	CG43897
FBgn0264503	-	CG43902
FBgn0264542	-	CG43921
FBgn0264711	-	CG43980
FBgn0264738	-	CG43996
FBgn0264740	-	CG43998
FBgn0264742	-	CG44000
FBgn0264775	-	CG44013
FBgn0264894	-	CG44085
FBgn0264907	-	CG44098
FBgn0265002	-	CG44153
FBgn0265177	-	CG44242
FBgn0265185	-	CG44250
FBgn0265187	-	CG44252
FBgn0265413	-	CG44325
FBgn0040984	-	CG4440
FBgn0265595	-	CG44422
FBgn0265627	-	CG44435
FBgn0266000	-	CG44774
FBgn0266099	-	CG44836
FBgn0266100	-	CG44837
FBgn0266101	-	CG44838
FBgn0266354	-	CG45002
FBgn0266409	-	CG45049
FBgn0266417	-	CG45057
FBgn0266430	-	CG45060
FBgn0266432	-	CG45062
FBgn0266434	-	CG45064
FBgn0266436	-	CG45066
FBgn0266438	-	CG45068
FBgn0266442	-	CG45072
FBgn0266566	-	CG45105
FBgn0266696	-	CG45186
FBgn0038735	-	CG4662
FBgn0033814	-	CG4670
FBgn0037992	-	CG4702
FBgn0032364	-	CG4970
FBgn0036598	-	CG4982
FBgn0032637	-	CG5050
FBgn0034350	-	CG5189
FBgn0036987	-	CG5274
FBgn0032436	-	CG5418
FBgn0038054	-	CG5509
FBgn0039527	-	CG5639
FBgn0027539	-	CG5807
FBgn0028523	-	CG5888
FBgn0032587	-	CG5953
FBgn0036998	-	CG5969
FBgn0063649	-	CG6006
FBgn0031918	-	CG6055
FBgn0030913	-	CG6123
FBgn0035914	-	CG6282
FBgn0030640	-	CG6294
FBgn0030641	-	CG6299
FBgn0036121	-	CG6310
FBgn0033872	-	CG6329
FBgn0039464	-	CG6330
FBgn0038893	-	CG6353
FBgn0263398	-	CG6364
FBgn0030933	-	CG6470
FBgn0030936	-	CG6481
FBgn0030944	-	CG6617
FBgn0030946	-	CG6659
FBgn0030947	-	CG6696
FBgn0036056	-	CG6709
FBgn0030880	-	CG6788
FBgn0030951	-	CG6873
FBgn0030955	-	CG6891
FBgn0037956	-	CG6959
FBgn0038286	-	CG6966
FBgn0037151	-	CG7130
FBgn0037107	-	CG7166
FBgn0037086	-	CG7202
FBgn0038571	-	CG7215
FBgn0036499	-	CG7276
FBgn0030973	-	CG7332
FBgn0031374	-	CG7337
FBgn0030976	-	CG7378
FBgn0030982	-	CG7423
FBgn0038641	-	CG7708
FBgn0038645	-	CG7714
FBgn0033584	-	CG7737
FBgn0033048	-	CG7881
FBgn0037548	-	CG7900
FBgn0260468	-	CG7950
FBgn0035260	-	CG7991
FBgn0036920	-	CG8004
FBgn0036090	-	CG8009
FBgn0030664	-	CG8119
FBgn0037689	-	CG8135
FBgn0033358	-	CG8216
FBgn0035777	-	CG8563
FBgn0030697	-	CG8565
FBgn0034479	-	CG8654
FBgn0036900	-	CG8765
FBgn0037676	-	CG8861
FBgn0033679	-	CG8888
FBgn0030599	-	CG9030
FBgn0035197	-	CG9130
FBgn0260464	-	CG9288
FBgn0032886	-	CG9328
FBgn0032897	-	CG9336
FBgn0037064	-	CG9389
FBgn0032076	-	CG9510
FBgn0032077	-	CG9515
FBgn0038214	-	CG9616
FBgn0027528	gone early	goe
FBgn0038211	-	CG9649
FBgn0029939	-	CG9650
FBgn0036856	-	CG9666
FBgn0036259	-	CG9760
FBgn0037229	-	CG9766
FBgn0030764	-	CG9777
FBgn0037234	-	CG9795
FBgn0037623	-	CG9801
FBgn0034903	-	CG9850
FBgn0034649	-	CG9865
FBgn0034850	-	CG9875
FBgn0038190	-	CG9926
FBgn0030512	-	CG9940
FBgn0031454	-	CG9960
FBgn0031413	-	CG9967
FBgn0035380	-	CG9970
FBgn0030744	-	CG9992
FBgn0263258	chascon	chas
FBgn0053194	Chemosensory protein A 29a	CheA29a
FBgn0067312	Chemosensory protein B 38a	CheB38a
FBgn0038888	Chemosensory protein B 93a	CheB93a
FBgn0261289	Chemosensory protein A 98a	CheB98a
FBgn0045761	CHKov1	CHKov1
FBgn0043002	Chromatin accessibility complex 14kD protein	Chrac-14
FBgn0263132	Cht6	Cht6
FBgn0026084	ciboulot	cib
FBgn0035533	Cdc42-interacting protein 4	Cip4
FBgn0035427	cracked	ckd
FBgn0264492	casein kinase IIalpha	CkIIalpha
FBgn0000259	Casein kinase II beta subunit	CkIIbeta
FBgn0030529	Chloride intracellular channel	Clic
FBgn0037015	crimpy	cmpy
FBgn0266346	Cyclic nucleotide-gated ion channel subunit B	CngB
FBgn0263257	Cyclic nucleotide-gated ion channel-like	Cngl
FBgn0053696	CNMamide Receptor	CNMaR
FBgn0050363	comas sola	cola
FBgn0259236	comm3	comm3
FBgn0038612	corona	cona
FBgn0263240	Corepressor of Pangolin	Coop
FBgn0265935	coro	coro
FBgn0025865	Cortactin	Cortactin
FBgn0263911	Cytochrome c oxidase subunit 8	COX8
FBgn0000283	Centrosomal protein 190kD	Cp190
FBgn0263995	couch potato	cpo
FBgn0033869	Cuticular protein 50Cb	Cpr50Cb
FBgn0033942	Cuticular protein 51A	Cpr51A
FBgn0034517	Cuticular protein 57A	Cpr57A
FBgn0035280	Cuticular protein 62Bb	Cpr62Bb
FBgn0036618	Cuticular protein 72Eb	Cpr72Eb
FBgn0036878	Cuticular protein 76Ba	Cpr76Ba
FBgn0037067	Cuticular protein 78Ca	Cpr78Ca
FBgn0004396	Cyclic-AMP response element binding protein A	CrebA
FBgn0030521	Cathepsin B1	CtsB1
FBgn0011204	cueball	cue
FBgn0032956	Cullin 2	Cul2
FBgn0261268	Cullin 3	Cul3
FBgn0000395	crossveinless 2	cv-2
FBgn0086901	crossveinless c	cv-c
FBgn0265048	crossveinless d	cv-d
FBgn0010383	Cytochrome P450-18a1	Cyp18a1
FBgn0030949	Cyp308a1	Cyp308a1
FBgn0041337	Cyp309a2	Cyp309a2
FBgn0264294	Cytochrome b5	Cyt-b5
FBgn0263930	division abnormally delayed	dally
FBgn0263239	dendritic arbor reduction 1	dar1
FBgn0010501	Death caspase-1	Dcp-1
FBgn0259099	Doublecortin-domain-containing echinoderm-microtubule-associated protein ortholog	DCX-EMAP
FBgn0053531	Discoidin domain receptor	Ddr
FBgn0013799	Deformed epidermal autoregulatory factor-1	Deaf1
FBgn0086687	Desaturase 1	Desat1
FBgn0264291	Deterin	Det
FBgn0033744	Diuretic hormone 44 receptor 2	Dh44-R2
FBgn0261397	dilute class unconventional myosin	didum
FBgn0085358	Diedel 3	Diedel3
FBgn0040466	Dorsal interacting protein 2	Dip2
FBgn0033885	DJ-1alpha	DJ-1alpha
FBgn0038851	doublesex-Mab related 93B	dmrt93B
FBgn0260775	DnaJ-like-60	DnaJ-60
FBgn0259676	DNA polymerase alpha 60kD	DNApol-alpha60
FBgn0263600	DNA-polymerase-delta	DNApol-delta
FBgn0264326	DNA polymerase epsilon 255kD subunit	DNApol-epsilon255
FBgn0004407	DNA polymerase gamma 35kD	DNApol-gamma35
FBgn0260866	defense repressor 1	dnr1
FBgn0024245	doughnut on 2	dnt
FBgn0265998	Darkener of apricot	Doa
FBgn0267390	drop out	dop
FBgn0053202	defective proboscis extension response 11	dpr11
FBgn0034286	defective proboscis extension response 13	dpr13
FBgn0040823	defective proboscis extension response 6	dpr6
FBgn0053481	defective proboscis extension response 7	dpr7
FBgn0052600	defective proboscis extension response 8	dpr8
FBgn0038282	defective proboscis extension response 9	dpr9
FBgn0052666	Death-associated protein kinase related	Drak
FBgn0004638	downstream of receptor kinase	drk
FBgn0000497	dachsous	ds
FBgn0265296	Down syndrome cell adhesion molecule 2	Dscam2
FBgn0263219	Down syndrome cell adhesion molecule 4	Dscam4
FBgn0066365	dusky-like	dyl
FBgn0260003	Dystrophin	Dys
FBgn0264006	dyschronic	dysc
FBgn0000535	ether a go-go	eag
FBgn0263933	ebi	ebi
FBgn0266572	ellipsoid body open	ebo
FBgn0000546	Ecdysone receptor	EcR
FBgn0000547	echinoid	ed
FBgn0023214	ETS-domain lacking	edl
FBgn0051158	Exchange factor for Arf 6 ortholog (H. sapiens)	Efa6
FBgn0011217	effete	eff
FBgn0000564	Eclosion hormone	Eh
FBgn0265089	eukaryotic translation initiation factor 4E-3	eIF4E-3
FBgn0005640	Ecdysone-induced protein 63E	Eip63E
FBgn0004865	Ecdysone-induced protein 78C	Eip78C
FBgn0264693	ensconsin	ens
FBgn0263916	Equilibrative nucleoside transporter 2	Ent2
FBgn0264672	EGF-domain O-GlcNAc transferase	Eogt
FBgn0263934	espinas	esn
FBgn0013953	Epidermal stripes and patches	Esp
FBgn0266758	Extended synaptotagmin-like protein 2 ortholog (H. sapiens)	Esyt2
FBgn0029175	Ext2	Ext2
FBgn0031414	eyes shut	eys
FBgn0028741	-	fab1
FBgn0037913	fatty acid bindin protein	fabp
FBgn0000635	Fasciclin 2	Fas2
FBgn0000636	Fasciclin 3	Fas3
FBgn0266451	fau	fau
FBgn0039937	forkhead domain 102C	fd102C
FBgn0264954	forkhead domain 3F	fd3F
FBgn0037475	48 related 1	Fer1
FBgn0266084	Formin homology 2 domain containing ortholog	Fhos
FBgn0263278	Fic domain-containing protein	Fic
FBgn0264606	Fife	Fife
FBgn0085397	Fish-lips	Fili
FBgn0011591	fringe	fng
FBgn0263773	fledgling of Klp38B	fok
FBgn0023083	frayed	fray
FBgn0042641	fringe connection	frc
FBgn0051774	friend of echinoid	fred
FBgn0016081	furry	fry
FBgn0262743	Female sterile (2) Ketel	Fs(2)Ket
FBgn0001078	ftz transcription factor 1	ftz-f1
FBgn0001079	fused	fu
FBgn0026718	fu12	fu12
FBgn0004509	Furin 1	Fur1
FBgn0016797	frizzled 2	fz2
FBgn0263199	Galactokinase	Galk
FBgn0263200	Galactose-1-phosphate uridylyltransferase	Galt
FBgn0266721	gamma Soluble NSF attachment protein 2	gammaSnap2
FBgn0264560	gartenzwerg	garz
FBgn0029667	Growth arrest specific protein 8	Gas8
FBgn0036862	Glycogen binding subunit 76A	Gbs-76A
FBgn0266465	Germinal centre kinase III	GckIII
FBgn0001099	gonadal	gdl
FBgn0028377	gdl-ORF39	gdl-ORF39
FBgn0050115	Guanine nucleotide exchange factor in mesoderm	GEFmeso
FBgn0263831	XPG-like endonuclease	Gen
FBgn0262869	Glial cell line-derived neurotrophic family receptor-like	Gfrl
FBgn0266124	ghiberti	ghi
FBgn0030013	-	GIIIspla2
FBgn0034372	GDI interacting protein 3	Gint3
FBgn0020300	geko	geko
FBgn0035266	Glycerol kinase	Gk
FBgn0264561	Golgi complex-localized glycoprotein 1	Glg1
FBgn0259139	glorund	glo
FBgn0024963	GluClalpha	GluClalpha
FBgn0264000	Glutamate receptor IB	GluRIB
FBgn0264574	Glucose transporter 1	Glut1
FBgn0265191	Glycogenin	Glycogenin
FBgn0266064	Glycogen synthase	GlyS
FBgn0044871	Golgi SNARE, 28 kDa	Gos28
FBgn0264495	grappa	gpp
FBgn0261988	G protein-coupled receptor kinase 2	Gprk2
FBgn0264556	Gustatory receptor 39a	Gr39a
FBgn0001147	gooseberry-neuro	gsb-n
FBgn0010323	Goosecoid	Gsc
FBgn0034335	Glutathione S transferase E1	GstE1
FBgn0031117	Glutathione S transferase T3	GstT3
FBgn0026238	gustavus	gus
FBgn0001174	halo	halo
FBgn0029082	hibris	hbs
FBgn0039904	Host cell factor	Hcf
FBgn0028430	Hemese	He
FBgn0011771	HEM-protein	Hem
FBgn0011224	hephaestus	heph
FBgn0030899	HES-related	Her
FBgn0038852	HHEX ortholog (H. sapiens)	HHEX
FBgn0030600	highwire	hiw
FBgn0263220	Hyperkinetic	Hk
FBgn0011277	Helix loop helix protein 4C	HLH4C
FBgn0263782	HMG Coenzyme A reductase	Hmgcr
FBgn0264005	H6-like-homeobox	Hmx
FBgn0266710	hog	hog
FBgn0264491	held out wings	how
FBgn0030994	Heterochromatin Protein 1D3 chromoshadow domain	HP1D3csd
FBgn0031613	Heterochromatin protein 6	HP6
FBgn0264785	HIF prolyl hydroxylase	Hph
FBgn0263395	happyhour	hppy
FBgn0264562	Hr4	Hr4
FBgn0038755	Heparan sulfate 6-O-sulfotransferase	Hs6st
FBgn0263606	Heat shock protein cognate 20	Hsc20
FBgn0266599	Heat shock protein cognate 4	Hsc70-4
FBgn0263391	hu li tai shao	hts
FBgn0031128	hydra	hydra
FBgn0263133	iconoclast	ico
FBgn0263397	I[[h]] channel	Ih
FBgn0034329	Immune induced molecule 1	IM1
FBgn0067903	Immune induced molecule 18	IM18
FBgn0262735	IGF-II mRNA-binding protein	Imp
FBgn0261244	inactivation no afterpotential E	inaE
FBgn0025394	insomniac	inc
FBgn0260466	I'm not dead yet 2	Indy-2
FBgn0086613	Ino80	Ino80
FBgn0036570	Integrator 9	IntS9
FBgn0001269	invected	inv
FBgn0266375	Inositol 1,4,5-triphosphate kinase 2	IP3K2
FBgn0050295	Ipk1	Ipk1
FBgn0259683	Ionotropic receptor 40a	Ir40a
FBgn0259215	Ionotropic receptor 93a	Ir93a
FBgn0265042	Inwardly rectifying potassium channel 1	Irk1
FBgn0086655	jing	jing
FBgn0266282	java no jive	jnj
FBgn0023197	Jonah 74E	Jon74E
FBgn0030530	Ajuba LIM protein	jub
FBgn0051363	Jupiter	Jupiter
FBgn0263973	javelin	jv
FBgn0263929	javelin-like	jvl
FBgn0040513	kappaB-Ras	kappaB-Ras
FBgn0033494	KCNQ potassium channel	KCNQ
FBgn0015400	kekkon-2	kek2
FBgn0031016	kekkon5	kek5
FBgn0266557	kismet	kis
FBgn0017590	klingon	klg
FBgn0263076	Kinesin-like protein at 54D	Klp54D
FBgn0013469	klumpfuss	klu
FBgn0266598	kinetochore Mis12-Ndc80 network component 2	Kmn2
FBgn0265003	klaroid	koi
FBgn0032683	kon-tiki	kon
FBgn0026064	KP78a	KP78a
FBgn0026063	KP78b	KP78b
FBgn0266450	Kruppel homolog 1	Kr-h1
FBgn0266449	Kruppel homolog 2	Kr-h2
FBgn0052179	Keren	Krn
FBgn0020647	Krueppel target at 95D	KrT95D
FBgn0259984	kuzbanian	kuz
FBgn0010651	Major Facilitator Superfamily Transporter 14	MFS14
FBgn0263852	lethal (2) k12914	l(2)k12914
FBgn0263599	lethal (3) 72Ab	l(3)72Ab
FBgn0263605	lethal (3) 72Dn	l(3)72Dn
FBgn0263607	lethal (3) 72Dp	l(3)72Dp
FBgn0265276	lethal (3) neo38	l(3)neo38
FBgn0259247	laccase 2	laccase2
FBgn0016031	lamina ancestor	lama
FBgn0000464	Leukocyte-antigen-related-like	Lar
FBgn0005654	latheo	lat
FBgn0262976	leg arista wing complex	lawc
FBgn0002534	Larval cuticle protein 3	Lcp3
FBgn0028583	la costa	lcs
FBgn0002543	roundabout 2	robo2
FBgn0040104	lectin-24A	lectin-24A
FBgn0040098	lectin-29Ca	lectin-29Ca
FBgn0040097	lectin-30A	lectin-30A
FBgn0041111	lilliputian	lilli
FBgn0085470	lemming B	lmgB
FBgn0261565	Limpet	Lmpt
FBgn0083946	lost boys	lobo
FBgn0266129	jim lovell	lov
FBgn0263593	Lipin	Lpin
FBgn0066101	Lipophorin receptor 1	LpR1
FBgn0263667	Lost PHDs of trr	Lpt
FBgn0067622	Like Sm protein 4	LSm-4
FBgn0264691	-	Lst8
FBgn0002566	light	lt
FBgn0040765	luna	luna
FBgn0262871	lute	lute
FBgn0013987	MAP kinase activated protein-kinase-2	MAPk-Ak2
FBgn0015513	myoblast city	mbc
FBgn0265487	-	mbl
FBgn0267488	Macroglobulin complement-related	Mcr
FBgn0023549	Monocarboxylate transporter 1	Mct1
FBgn0262782	Malate dehydrogenase 1	Mdh1
FBgn0034795	Mediator complex subunit 23	MED23
FBgn0029154	Malic enzyme like-1	Menl-1
FBgn0029153	Malic enzyme like-2	Menl-2
FBgn0037207	Mesoderm-expressed 2	Mes2
FBgn0004456	multiple edematous wings	mew
FBgn0266757	misfire	mfr
FBgn0039561	mitoferrin	mfrn
FBgn0264694	merry-go-round	mgr
FBgn0025814	Microsomal glutathione S-transferase-like	Mgstl
FBgn0264695	Myosin heavy chain	Mhc
FBgn0026059	Myosin heavy chain-like	Mhcl
FBgn0263601	mind bomb 1	mib1
FBgn0262872	milton	milt
FBgn0053558	missing-in-metastasis	mim
FBgn0263112	Mitf	Mitf
FBgn0083992	MAP kinase-specific phosphatase	Mkp
FBgn0036844	Mitogen-activated protein kinase phosphatase 3	Mkp3
FBgn0265512	mulet	mlt
FBgn0033438	Matrix metalloproteinase 2	Mmp2
FBgn0263241	Molybdenum cofactor synthesis 1 ortholog	Mocs1
FBgn0039280	Molybdenum cofactor synthesis 2	Mocs2
FBgn0261019	modigliani	moi
FBgn0260660	Multiplexin	Mp
FBgn0263316	Multidrug resistance protein 4 ortholog	Mrp4
FBgn0023519	mitochondrial ribosomal protein L16	mRpL16
FBgn0036853	mitochondrial ribosomal protein L21	mRpL21
FBgn0263863	mitochondrial ribosomal protein L45	mRpL45
FBgn0050481	mitochondrial ribosomal protein L53	mRpL53
FBgn0044510	mitochondrial ribosomal protein S5	mRpS5
FBgn0011666	musashi	msi
FBgn0004414	male-specific opa containing gene	msopa
FBgn0020269	M-spondin	mspo
FBgn0264002	Myosuppressin receptor 2	MsR2
FBgn0011668	Male-specific RNA 57Da	Mst57Da
FBgn0011669	Male-specific RNA 57Db	Mst57Db
FBgn0011670	Male-specific transcript 57Dc	Mst57Dc
FBgn0086915	Male-specific transcript 77F	Mst77F
FBgn0004172	Male-specific RNA 84Da	Mst84Da
FBgn0053548	msta	msta
FBgn0015770	MstProx	MstProx
FBgn0013679	mitochondrial NADH-ubiquinone oxidoreductase chain 1	mt:ND1
FBgn0013680	mitochondrial NADH-ubiquinone oxidoreductase chain 2	mt:ND2
FBgn0013681	mitochondrial NADH-ubiquinone oxidoreductase chain 3	mt:ND3
FBgn0262952	mitochondrial NADH-ubiquinone oxidoreductase chain 4	mt:ND4
FBgn0013683	mitochondrial NADH-ubiquinone oxidoreductase chain 4L	mt:ND4L
FBgn0013684	mitochondrial NADH-ubiquinone oxidoreductase chain 5	mt:ND5
FBgn0013685	mitochondrial NADH-ubiquinone oxidoreductase chain 6	mt:ND6
FBgn0030766	methuselah-like 1	mthl1
FBgn0266369	Microsomal triacylglycerol transfer protein	Mtp
FBgn0050361	mangetout	mtt
FBgn0261381	Mitochondrial Transcription Factor B1	mtTFB1
FBgn0262737	mushroom-body expressed	mub
FBgn0052580	Mucin 14A	Muc14A
FBgn0053300	Mucin 30E	Muc30E
FBgn0053265	Mucin 68E	Muc68E
FBgn0052644	Mucin related 11Da	Mur11Da
FBgn0025390	Mucin related 2B	Mur2B
FBgn0037260	Mucin related 82C	Mur82C
FBgn0002909	mutagen-sensitive 312	mus312
FBgn0265988	mauve	mv
FBgn0264272	multiple wing hairs	mwh
FBgn0263705	Myosin 10A	Myo10A
FBgn0086347	Myosin 31DF	Myo31DF
FBgn0263510	no child left behind	nclb
FBgn0052177	Nedd4 family interacting protein	Ndfip
FBgn0266582	NADH dehydrogenase (ubiquinone) 30 kDa subunit	ND-30
FBgn0004374	nebbish	neb
FBgn0015773	Netrin-A	NetA
FBgn0265416	Neuropilin and tolloid-like	Neto
FBgn0263390	Na[+]/H[+] hydrogen antiporter 2	Nha2
FBgn0053554	Nipped-A	Nipped-A
FBgn0026401	Nipped-B	Nipped-B
FBgn0002945	naked cuticle	nkd
FBgn0083975	Neuroligin 4	Nlg4
FBgn0265726	Drosophila Nna1 ortholog	NnaD
FBgn0002948	no distributive disjunction	nod
FBgn0259937	Nucleolar protein at 60B	Nop60B
FBgn0265011	Notopleural	Np
FBgn0040813	Neuropeptide-like precursor 2	Nplp2
FBgn0264975	Neuroglian	Nrg
FBgn0262509	neuromusculin	nrm
FBgn0266464	N-ethylmaleimide-sensitive factor 2	Nsf2
FBgn0050104	Ecto-5'-nucleotidase 2	NT5E-2
FBgn0021768	nudC	nudC
FBgn0027537	Nucleoporin 93kD-1	Nup93-1
FBgn0263456	nervous wreck	nwk
FBgn0263232	Nuclear export factor 3	Nxf3
FBgn0039852	nyobe	nyo
FBgn0043539	Odorant-binding protein 22a	Obp22a
FBgn0050073	Odorant-binding protein 50b	Obp50b
FBgn0043533	Odorant-binding protein 56f	Obp56f
FBgn0043536	Odorant-binding protein 57d	Obp57d
FBgn0050145	Odorant-binding protein 57e	Obp57e
FBgn0038859	Odorant-binding protein 93a	Obp93a
FBgn0053983	obstructor-H	obst-H
FBgn0266083	over compensating males	ocm
FBgn0013307	Ornithine decarboxylase 1	Odc1
FBgn0037153	olf413	olf413
FBgn0259175	omega	ome
FBgn0264389	opossum	opm
FBgn0264307	-	orb2
FBgn0037110	ORMDL	ORMDL
FBgn0265102	Outer segment 1	Oseg1
FBgn0051561	Osiris 16	Osi16
FBgn0003016	outspread	osp
FBgn0004839	off-track	otk
FBgn0034255	Oxpecker	Oxp
FBgn0265297	-	pAbp
FBgn0038100	polyA-binding protein interacting protein 2	Paip2
FBgn0020389	PAPS synthetase	Papss
FBgn0016693	Putative Achaete Scute Target 1	Past1
FBgn0036007	pathetic	path
FBgn0266053	Protein associated with topo II related - 1	Patr-1
FBgn0003042	Polycomb	Pc
FBgn0085370	Phosphodiesterase 11	Pde11
FBgn0264815	-	Pde1c
FBgn0266377	Phosphodiesterase 8	Pde8
FBgn0259171	Phosphodiesterase 9	Pde9
FBgn0027601	pudgy	pdgy
FBgn0261588	pou domain motif 3	pdm3
FBgn0016694	PAR-domain protein 1	Pdp1
FBgn0033564	Peroxin 6	Pex6
FBgn0031681	polypeptide GalNAc transferase 5	pgant5
FBgn0035975	Peptidoglycan recognition protein LA	PGRP-LA
FBgn0035976	Peptidoglycan recognition protein LC	PGRP-LC
FBgn0263234	Phaedra 1	Phae1
FBgn0263235	Phaedra 2	Phae2
FBgn0264908	-	pHCl
FBgn0004959	phantom	phm
FBgn0264953	Piezo	Piezo
FBgn0029881	pickled eggs	pigs
FBgn0265190	Phosphatidylinositol glycan anchor biosynthesis, class S ortholog (H. sapiens)	PIG-S
FBgn0003089	pipe	pip
FBgn0034647	poor Imd response upon knock-in	pirk
FBgn0266581	pitchoune	pit
FBgn0003090	prickle	pk
FBgn0000273	cAMP-dependent protein kinase 1	Pka-C1
FBgn0000489	cAMP-dependent protein kinase 3	Pka-C3
FBgn0003091	Protein C kinase 53E	Pkc53E
FBgn0038603	Protein Kinase D	PKD
FBgn0025741	Plexin A	PlexA
FBgn0025574	Pellino	Pli
FBgn0039431	plum	plum
FBgn0259214	plasma membrane calcium ATPase	PMCA
FBgn0003118	pointed	pnt
FBgn0004957	porcupine	por
FBgn0050290	Phosphopantothenoylcysteine decarboxylase	Ppcdc
FBgn0265001	pickpocket 18	ppk18
FBgn0261841	-	pre-mod(mdg4)-AD
FBgn0261837	-	pre-mod(mdg4)-T
FBgn0261845	-	pre-mod(mdg4)-U
FBgn0261843	-	pre-mod(mdg4)-W
FBgn0261840	-	pre-mod(mdg4)-X
FBgn0261839	-	pre-mod(mdg4)-Y
FBgn0261838	-	pre-mod(mdg4)-Z
FBgn0040077	primo-1	primo-1
FBgn0040076	primo-2	primo-2
FBgn0024734	PRL-1	PRL-1
FBgn0040752	Prosap	Prosap
FBgn0037296	Proteasome beta2 subunit-related 2	Prosbeta2R2
FBgn0038570	Peroxiredoxin 5	Prx5
FBgn0264598	Protostome-specific GEF	PsGEF
FBgn0263102	pipsqueak	psq
FBgn0267487	Protein tyrosine phosphatase 61F	Ptp61F
FBgn0004369	Protein tyrosine phosphatase 99A	Ptp99A
FBgn0262867	Patched-related	Ptr
FBgn0085407	PDGF- and VEGF-related factor 3	Pvf3
FBgn0003175	plexus	px
FBgn0004577	Peroxidase	Pxd
FBgn0262614	polychaetoid	pyd
FBgn0263974	qin	qin
FBgn0036730	quijote	qjt
FBgn0019662	quemao	qm
FBgn0260499	quiver	qvr
FBgn0015789	Rab10	Rab10
FBgn0014009	Rab2	Rab2
FBgn0005586	Rab3	Rab3
FBgn0262937	Rabaptin-5-associated exchange factor for Rab5 ortholog (H. sapiens)	Rabex-5
FBgn0265597	radish	rad
FBgn0026778	Radiation insensitive 1	Rad1
FBgn0264895	Rap GTPase activating protein 1	RapGAP1
FBgn0003209	raw	raw
FBgn0262734	RNA-binding protein 2	Rbp2
FBgn0263832	Reduction in Cnn dots 5	Rcd5
FBgn0261549	retinal degeneration A	rdgA
FBgn0265959	retinal degeneration C	rdgC
FBgn0243486	reduced ocelli	rdo
FBgn0264493	roadkill	rdx
FBgn0264753	Rad, Gem/Kir family member 1	Rgk1
FBgn0264707	Rho guanine nucleotide exchange factor 3	RhoGEF3
FBgn0083940	RhoU	RhoU
FBgn0265605	Ras-related protein interacting with calmodulin	Ric
FBgn0027335	Rab11 interacting protein	Rip11
FBgn0003257	rudimentary-like	r-l
FBgn0263233	roadblock similar 54B	robls54B
FBgn0041097	roundabout 3	robo3
FBgn0044020	Regulator of cullins 2	Roc2
FBgn0041096	rolling pebbles	rols
FBgn0266421	Replication protein A3	RPA3
FBgn0262954	Rpb12	Rpb12
FBgn0263757	-	Rpb4
FBgn0037121	Rpb8	Rpb8
FBgn0262955	RNA polymerase II 140kD subunit	RpII140
FBgn0036825	Ribosomal protein L26	RpL26
FBgn0032404	Ribosomal protein L7-like	RpL7-like
FBgn0066304	Rpp20	Rpp20
FBgn0039739	Ribosomal protein S28a	RpS28a
FBgn0002590	Ribosomal protein S5a	RpS5a
FBgn0266019	rudhira	rudhira
FBgn0262866	Ribosomal protein S6 kinase II	S6kII
FBgn0032330	SAM-motif ubiquitously expressed punctatedly localized protein	Samuel
FBgn0034408	serrano	sano
FBgn0265298	-	SC35
FBgn0263289	scribbled	scrib
FBgn0010415	Syndecan	Sdc
FBgn0021764	sidekick	sdk
FBgn0261873	stardust	sdt
FBgn0037912	scheggia	sea
FBgn0040336	Seipin	Seipin
FBgn0263260	seele	sel
FBgn0266666	Sem1 ortholog (S. cerevisiae)	Sem1
FBgn0011259	Sema-1a	Sema-1a
FBgn0011260	Sema-2a	Sema-2a
FBgn0264273	Semaphorin-2b	Sema-2b
FBgn0031406	Spermathecal endopeptidase 1	Send1
FBgn0264253	Spermathecal endopeptidase 2	Send2
FBgn0260653	serpentine	serp
FBgn0010414	Serotonin transporter	SerT
FBgn0036544	sugar-free frosting	sff
FBgn0020251	sulfateless	sfl
FBgn0259952	Seminal fluid protein 24Bb	Sfp24Bb
FBgn0259956	Seminal fluid protein 24C1	Sfp24C1
FBgn0261055	Seminal fluid protein 26Ad	Sfp26Ad
FBgn0259966	Seminal fluid protein 51E	Sfp51E
FBgn0259967	Seminal fluid protein 53D	Sfp53D
FBgn0259968	Seminal fluid protein 60F	Sfp60F
FBgn0259969	Seminal fluid protein 65A	Sfp65A
FBgn0259970	Seminal fluid protein 70A4	Sfp70A4
FBgn0259973	Seminal fluid protein 79	Sfp79B
FBgn0259975	Seminal fluid protein 87B	Sfp87B
FBgn0261061	Seminal fluid protein 96F	Sfp96F
FBgn0003378	Salivary gland secretion 8	Sgs8
FBgn0265101	suppressor-of-G2-allele-of-skp1	Sgt1
FBgn0262593	Shaker cognate b	Shab
FBgn0085387	shaking B	shakB
FBgn0031039	Shawn	Shawn
FBgn0052423	alan shepard	shep
FBgn0003396	schnurri	shn
FBgn0263873	sickie	sick
FBgn0266411	similar	sima
FBgn0010762	simjang	simj
FBgn0037802	Sirt6	Sirt6
FBgn0026179	schizo	siz
FBgn0029761	small conductance calcium-activated potassium channel	SK
FBgn0003415	skuld	skd
FBgn0032901	skywalker	sky
FBgn0264978	SLY-1 homologous	Slh
FBgn0264089	slit	sli
FBgn0037203	slimfast	slif
FBgn0264087	Slowpoke binding protein	Slob
FBgn0003435	smooth	sm
FBgn0264922	smt3	smt3
FBgn0266720	Synaptosomal-associated protein 24kDa	Snap24
FBgn0264357	SNF4/AMP-activated protein kinase gamma subunit	SNF4Agamma
FBgn0085450	Sno oncogene	Snoo
FBgn0265192	Snipper	Snp
FBgn0024189	sticks and stones	sns
FBgn0033654	Sine oculis-binding protein	Sobp
FBgn0036302	sosondowah	sowah
FBgn0039938	Sox102F	Sox102F
FBgn0042630	Sox21b	Sox21b
FBgn0016977	split ends	spen
FBgn0264324	sponge	spg
FBgn0003475	spire	spir
FBgn0052451	Secretory Pathway Calcium atpase	SPoCk
FBgn0029768	Sex peptide receptor	SPR
FBgn0085443	sprint	spri
FBgn0263396	squid	sqd
FBgn0264959	Src oncogene at 42A	Src42A
FBgn0015300	Suppressor of Stellate-like	Ssl
FBgn0011016	Signal sequence receptor beta	SsRbeta
FBgn0266521	stathmin	stai
FBgn0024836	starry night	stan
FBgn0086779	steppke	step
FBgn0064123	stargazin-like protein	stg1
FBgn0016976	stoned A	stnA
FBgn0016975	stoned B	stnB
FBgn0265045	Stretchin-Mlck	Strn-Mlck
FBgn0014037	Su(Tpl)	Su(Tpl)
FBgn0263755	Suppressor of variegation 3-9	Su(var)3-9
FBgn0265623	Suppressor of zeste 2	Su(z)2
FBgn0040271	Sulfated	Sulf1
FBgn0005561	shaven	sv
FBgn0034709	Secreted Wg-interacting molecule	Swim
FBgn0261403	super sex combs	sxc
FBgn0037130	Syntrophin-like 1	Syn1
FBgn0039900	Synaptotagmin 7	Syt7
FBgn0261090	Synaptotagmin beta	Sytbeta
FBgn0004359	Transcript 48	T48
FBgn0046689	Tak1-like 1	Takl1
FBgn0039015	Tak1-like 2	Takl2
FBgn0259733	-	tal-AA
FBgn0263602	Taspase 1	Taspase1
FBgn0010329	Tyramine beta hydroxylase	Tbh
FBgn0261697	tectonic	tectonic
FBgn0037766	tipE homolog 1	Teh1
FBgn0026760	Tehao	Tehao
FBgn0265968	TFB5 ortholog (S. cerevisiae)	Tfb5
FBgn0040338	TfIIA-S-2	TfIIA-S-2
FBgn0031975	Transglutaminase	Tg
FBgn0264075	tango	tgo
FBgn0026869	Thd1	Thd1
FBgn0027360	Translocase of inner membrane 10	Tim10
FBgn0037307	Tim17a2	Tim17a2
FBgn0027358	Translocase of inner membrane 9b	Tim9b
FBgn0038118	timeout	timeout
FBgn0261649	tincar	tinc
FBgn0003710	temperature-induced paralytic E	tipE
FBgn0003716	thickveins	tkv
FBgn0086899	Tousled-like kinase	tlk
FBgn0082582	tropomodulin	tmod
FBgn0031715	tombola	tomb
FBgn0044812	Turandot C	TotC
FBgn0044811	Turandot F	TotF
FBgn0013348	Troponin C at 41C	TpnC41C
FBgn0265464	TNF-receptor-associated factor 6	Traf6
FBgn0051721	Tripartite motif containing 9	Trim9
FBgn0261451
FBgn0265194	Transient receptor potential cation channel, subfamily M ortholog	Trpm
FBgn0266724	TRAPP subunit 20 ortholog (S. cerevisiae)	Trs20
FBgn0266723	TRAPP subunit 31 ortholog (S. cerevisiae)	Trs31
FBgn0266722	TRAPP subunit 33 ortholog (S. cerevisiae)	Trs33
FBgn0029752	Thioredoxin T	TrxT
FBgn0032943	Tetraspanin 39D	Tsp39D
FBgn0029837	Tetraspanin 5D	Tsp5D
FBgn0035786	Tetraspanin 66A	Tsp66A
FBgn0027865	Tetraspanin 96F	Tsp96F
FBgn0265974	tout-velu	ttv
FBgn0031038	Tyler	Tyler
FBgn0263697	Ubiquitin activating enzyme 3	Uba3
FBgn0033261	under-developed	udd
FBgn0031879	uninflatable	uif
FBgn0266719	Unc-13 ortholog 4B (C. elegans)	Unc-13-4B
FBgn0263352	Upstream of N-ras	Unr
FBgn0035965	USE1 ortholog (S. cerevisiae)	Use1
FBgn0266186	Vesicle-associated membrane protein 7	Vamp7
FBgn0265262	Vacuolar H[+] ATPase 68kD subunit 1	Vha68-1
FBgn0263598	Vacuolar H[+] ATPase 68 kDa subunit 2	Vha68-2
FBgn0264848	vihar	vih
FBgn0263143	vreteno	vret
FBgn0016076	vrille	vri
FBgn0266418	wide awake	wake
FBgn0261563	wing blister	wb
FBgn0027492	widerborst	wdb
FBgn0030941	wengen	wgn
FBgn0024179	wishful thinking	wit
FBgn0031972	WW domain containing oxidoreductase	Wwox
FBgn0052677	X11Lbeta	X11Lbeta
FBgn0038749	exit protein of rhodopsin and TRP	Xport
FBgn0265575	yin	yin
FBgn0022959	ypsilon schachtel	yps
FBgn0265991	Z band alternatively spliced PDZ-motif protein 52	Zasp52
FBgn0004607	Zn finger homeodomain 2	zfh2
FBgn0266709	ZMYND10 homolog	Zmynd10
FBgn0263603	Zinc-finger protein at 72D	Zn72D
FBgn0028516	Zinc transporter 35C	ZnT35C
FBgn0025693	Zinc transporter 41F	ZnT41F

## Sheet: Missing in D. mau and D. sim
Gene ID	Gene symbol	Gene name
FBgn0000015	Abdominal B	Abd-B
FBgn0264442	abrupt	ab
FBgn0000179	bifid	bi
FBgn0004101	blistered	bs
FBgn0259212	canoe	cno
FBgn0000384	concertina	cta
FBgn0039994	conundrum	conu
FBgn0004198	cut	ct
FBgn0041604	dally-like	dlp
FBgn0053196	dumpy	dp
FBgn0000542	echinus	ec
FBgn0262111	forked	f
FBgn0004652	fruitless	fru
FBgn0010113	headcase	hdc
FBgn0028369	kin of irre	kirre
FBgn0263594	lost	lost
FBgn0002643	mastermind	mam
FBgn0267033	maternal gene required for meiosis	mamo
FBgn0261260	Megalin	mgl
FBgn0265351	neuronally altered carbohydrate	nac
FBgn0266420	Otefin	Ote
FBgn0264255	paralytic	para
FBgn0004595	prospero	pros
FBgn0003165	pumilio	pum
FBgn0020255	Ran	Ran
FBgn0266098	rugose	rg
FBgn0263987	spoonbill	spoon
FBgn0265630	strawberry notch	sno
FBgn0003499	stripe	sr
FBgn0041092	taiman	tai
FBgn0263118	taxi	tx
FBgn0265434	zipper	zip
FBgn0029514	312	312
FBgn0004168	5-hydroxytryptamine (serotonin) receptor 1A	5-HT1A
FBgn0087012	5-hydroxytryptamine (serotonin) receptor 2A	5-HT2A
FBgn0052062	Ataxin-2 binding protein 1	A2bp1
FBgn0011273	Androcam	Acam
FBgn0263198	Acinus	Acn
FBgn0267327	Accessory gland-specific peptide 33A	Acp33A
FBgn0011559	Accessory gland protein 36DE	Acp36DE
FBgn0083936	Accessory gland protein 54A1	Acp54A1
FBgn0263738	transcriptional Adaptor 2a	Ada2a
FBgn0250816	Argonaute 3	AGO3
FBgn0000083	Annexin B9	AnxB9
FBgn0264855	Adaptor Protein complex 2, alpha subunit	AP-2alpha
FBgn0263351	Adaptor Protein complex 2, mu subunit	AP-2mu
FBgn0266429	Allatostatin A receptor 1	AstA-R1
FBgn0036790	Allatostatin C receptor 1	AstC-R1
FBgn0033010	Atf6	Atf6
FBgn0004870	bric a brac 1	bab1
FBgn0030563	-	betaNACtes2
FBgn0052601	-	betaNACtes3
FBgn0030566	-	betaNACtes4
FBgn0052598	-	betaNACtes6
FBgn0083938	BG642163	BG642163
FBgn0014135	branchless	bnl
FBgn0262475	bruno-2	bru-2
FBgn0259176	bunched	bun
FBgn0011571	cabeza	caz
FBgn0030954	Cholecystokinin-like receptor at 17D3	CCKLR-17D3
FBgn0000279	Cecropin C	CecC
FBgn0028509	Centaurin gamma 1A	CenG1A
FBgn0000289	combgap	cg
FBgn0034082	-	CG10734
FBgn0036325	-	CG10752
FBgn0034221	-	CG10764
FBgn0029660	-	CG10801
FBgn0036320	-	CG10943
FBgn0030524	-	CG10993
FBgn0034198	-	CG11400
FBgn0030541	-	CG11584
FBgn0040648	-	CG11666
FBgn0029856	-	CG11700
FBgn0034900	-	CG12491
FBgn0035571	-	CG12493
FBgn0029717	-	CG12684
FBgn0029952	-	CG12689
FBgn0030666	-	CG12708
FBgn0030420	-	CG12717
FBgn0030483	-	CG12725
FBgn0029825	-	CG12728
FBgn0025616	-	CG13359
FBgn0029522	-	CG13373
FBgn0040809	-	CG13465
FBgn0034671	-	CG13494
FBgn0034899	-	CG13560
FBgn0265266	-	CG13639
FBgn0033403	-	CG13739
FBgn0033353	-	CG13749
FBgn0031277	-	CG13947
FBgn0036870	-	CG14095
FBgn0036178	-	CG14137
FBgn0036138	-	CG14143
FBgn0030979	-	CG14190
FBgn0031023	-	CG14200
FBgn0038532	-	CG14322
FBgn0029644	-	CG14421
FBgn0034317	-	CG14499
FBgn0031163	-	CG14579
FBgn0037326	-	CG14669
FBgn0037997	-	CG14742
FBgn0027795	-	CG14785
FBgn0029589	-	CG14810
FBgn0029590	-	CG14811
FBgn0038445	-	CG14891
FBgn0040968	-	CG14933
FBgn0030940	-	CG15040
FBgn0030918	-	CG15056
FBgn0030247	-	CG15208
FBgn0028850	-	CG15260
FBgn0030191	-	CG15306
FBgn0029986	-	CG15332
FBgn0040928	-	CG15345
FBgn0040905	-	CG15578
FBgn0030667	-	CG15599
FBgn0031617	-	CG15635
FBgn0030665	-	CG15646
FBgn0030462	-	CG15742
FBgn0046212	-	CG15841
FBgn0029754	-	CG15930
FBgn0039101	-	CG16710
FBgn0029661	-	CG16781
FBgn0265264	-	CG17097
FBgn0032280	-	CG17105
FBgn0035151	-	CG17129
FBgn0040028	-	CG17450
FBgn0039977	-	CG17454
FBgn0032868	-	CG17472
FBgn0261387	-	CG17528
FBgn0038462	-	CG17556
FBgn0038550	-	CG17801
FBgn0040778	-	CG17977
FBgn0036537	-	CG18081
FBgn0033683	-	CG18343
FBgn0031127	-	CG1835
FBgn0028866	-	CG18420
FBgn0028517	-	CG18478
FBgn0037731	-	CG18542
FBgn0042182	-	CG18749
FBgn0042185	-	CG18769
FBgn0042146	-	CG18823
FBgn0039585	-	CG1894
FBgn0032955	-	CG2201
FBgn0030320	-	CG2247
FBgn0029728	-	CG2861
FBgn0029725	-	CG2871
FBgn0266570	-	CG2982
FBgn0260474	-	CG30002
FBgn0050031	-	CG30031
FBgn0050036	-	CG30036
FBgn0050110	-	CG30110
FBgn0050160	-	CG30160
FBgn0050409	-	CG30409
FBgn0050414	-	CG30414
FBgn0050441	-	CG30441
FBgn0051205	-	CG31205
FBgn0051253	-	CG31253
FBgn0051526	-	CG31526
FBgn0051542	-	CG31542
FBgn0051644	-	CG31644
FBgn0051668	-	CG31668
FBgn0051702	-	CG31702
FBgn0051703	-	CG31703
FBgn0046888	-	CG31750
FBgn0051780	-	CG31780
FBgn0051809	-	CG31809
FBgn0052074	-	CG32074
FBgn0267795	-	CG32138
FBgn0052198	-	CG32198
FBgn0052212	-	CG32212
FBgn0052264	-	CG32264
FBgn0052350	-	CG32350
FBgn0052373	-	CG32373
FBgn0052457	-	CG32457
FBgn0052462	-	CG32462
FBgn0266918	-	CG32486
FBgn0052495	-	CG32495
FBgn0052506	-	CG32506
FBgn0052507	-	CG32507
FBgn0052588	-	CG32588
FBgn0052640	-	CG32640
FBgn0052683	-	CG32683
FBgn0267253	-	CG32700
FBgn0052706	-	CG32706
FBgn0052713	-	CG32713
FBgn0265265	-	CG32727
FBgn0052756	-	CG32756
FBgn0052783	-	CG32783
FBgn0052786	-	CG32786
FBgn0052797	-	CG32797
FBgn0052814	-	CG32814
FBgn0052816	-	CG32816
FBgn0052819	-	CG32819
FBgn0052988	-	CG32988
FBgn0053252	-	CG33252
FBgn0053267	-	CG33267
FBgn0036177	-	CG33268
FBgn0035802	-	CG33275
FBgn0053296	-	CG33296
FBgn0053309	-	CG33309
FBgn0053346	-	CG33346
FBgn0031513	-	CG3347
FBgn0053475	-	CG33475
FBgn0053500	-	CG33500
FBgn0053502	-	CG33502
FBgn0053648	-	CG33648
FBgn0053664	-	CG33664
FBgn0053665	-	CG33665
FBgn0053666	-	CG33666
FBgn0053667	-	CG33667
FBgn0053668	-	CG33668
FBgn0053669	-	CG33669
FBgn0053796	-	CG33796
FBgn0053920	-	CG33920
FBgn0053923	-	CG33923
FBgn0054031	-	CG34031
FBgn0083949	-	CG34113
FBgn0085249	-	CG34220
FBgn0085312	-	CG34283
FBgn0085337	-	CG34308
FBgn0085357	-	CG34328
FBgn0085361	-	CG34332
FBgn0085391	-	CG34362
FBgn0085446	-	CG34417
FBgn0250904	-	CG34434
FBgn0032981	-	CG3635
FBgn0038461	-	CG3678
FBgn0058006	-	CG40006
FBgn0034659	-	CG4021
FBgn0058470	-	CG40470
FBgn0029753	-	CG4198
FBgn0259195	-	CG42299
FBgn0259196	-	CG42300
FBgn0259735	-	CG42389
FBgn0260226	-	CG42500
FBgn0260428	-	CG42523
FBgn0260867	-	CG42577
FBgn0260868	-	CG42578
FBgn0260869	-	CG42579
FBgn0260870	-	CG42580
FBgn0260871	-	CG42581
FBgn0260873	-	CG42583
FBgn0260953	-	CG42585
FBgn0260954	-	CG42586
FBgn0261523	-	CG42658
FBgn0261579	-	CG42689
FBgn0261582	-	CG42692
FBgn0261633	-	CG42716
FBgn0261834	-	CG42766
FBgn0261932	-	CG42798
FBgn0262036	-	CG42847
FBgn0262140	-	CG42866
FBgn0262363	-	CG43061
FBgn0262484	-	CG43074
FBgn0262485	-	CG43075
FBgn0262486	-	CG43076
FBgn0262487	-	CG43077
FBgn0262534	-	CG43088
FBgn0262538	-	CG43092
FBgn0262570	-	CG43110
FBgn0262580	-	CG43120
FBgn0262587	-	CG43124
FBgn0262605	-	CG43131
FBgn0262609	-	CG43135
FBgn0262610	-	CG43136
FBgn0262611	-	CG43137
FBgn0262612	-	CG43138
FBgn0262621	-	CG43145
FBgn0262623	-	CG43147
FBgn0262683	-	CG43153
FBgn0262686	-	CG43156
FBgn0262721	-	CG43165
FBgn0262786	-	CG43167
FBgn0262787	-	CG43168
FBgn0262788	-	CG43169
FBgn0262790	-	CG43171
FBgn0262791	-	CG43172
FBgn0262794	-	CG43175
FBgn0262807	-	CG43178
FBgn0262808	-	CG43179
FBgn0262810	-	CG43181
FBgn0262811	-	CG43182
FBgn0262812	-	CG43183
FBgn0262813	-	CG43184
FBgn0262814	-	CG43185
FBgn0262816	-	CG43187
FBgn0262817	-	CG43188
FBgn0262818	-	CG43189
FBgn0262819	-	CG43190
FBgn0262820	-	CG43191
FBgn0262821	-	CG43192
FBgn0262823	-	CG43194
FBgn0262824	-	CG43195
FBgn0262827	-	CG43198
FBgn0262836	-	CG43200
FBgn0262837	-	CG43201
FBgn0262838	-	CG43202
FBgn0262839	-	CG43203
FBgn0262840	-	CG43204
FBgn0262842	-	CG43206
FBgn0262843	-	CG43207
FBgn0262844	-	CG43208
FBgn0262845	-	CG43209
FBgn0262846	-	CG43210
FBgn0262854	-	CG43218
FBgn0262855	-	CG43219
FBgn0262856	-	CG43220
FBgn0262857	-	CG43221
FBgn0262858	-	CG43222
FBgn0262874	-	CG43229
FBgn0262875	-	CG43230
FBgn0262876	-	CG43231
FBgn0262877	-	CG43232
FBgn0262878	-	CG43233
FBgn0262880	-	CG43235
FBgn0262881	-	CG43236
FBgn0262882	-	CG43237
FBgn0262889	-	CG43244
FBgn0262890	-	CG43245
FBgn0262891	-	CG43246
FBgn0262893	-	CG43248
FBgn0262894	-	CG43249
FBgn0262896	-	CG43251
FBgn0262899	-	CG43254
FBgn0262900	-	CG43255
FBgn0262948	-	CG43267
FBgn0262960	-	CG43271
FBgn0262961	-	CG43272
FBgn0262962	-	CG43273
FBgn0262966	-	CG43277
FBgn0262980	-	CG43288
FBgn0262982	-	CG43290
FBgn0262983	-	CG43291
FBgn0262984	-	CG43292
FBgn0262985	-	CG43293
FBgn0262986	-	CG43294
FBgn0262987	-	CG43295
FBgn0262988	-	CG43296
FBgn0262999	-	CG43307
FBgn0263000	-	CG43308
FBgn0263003	-	CG43311
FBgn0263004	-	CG43312
FBgn0263021	-	CG43316
FBgn0263023	-	CG43318
FBgn0263025	-	CG43320
FBgn0263027	-	CG43322
FBgn0263029	-	CG43324
FBgn0263031	-	CG43326
FBgn0263033	-	CG43328
FBgn0263034	-	CG43329
FBgn0263035	-	CG43330
FBgn0263037	-	CG43332
FBgn0263038	-	CG43333
FBgn0263041	-	CG43336
FBgn0263042	-	CG43337
FBgn0263078	-	CG43339
FBgn0263047	-	CG43342
FBgn0263048	-	CG43343
FBgn0263051	-	CG43346
FBgn0263072	-	CG43347
FBgn0263080	-	CG43348
FBgn0263081	-	CG43349
FBgn0263082	-	CG43350
FBgn0263083	-	CG43351
FBgn0263086	-	CG43354
FBgn0263087	-	CG43355
FBgn0263094	-	CG43362
FBgn0263114	-	CG43371
FBgn0263206	-	CG43376
FBgn0263246	-	CG43389
FBgn0263247	-	CG43390
FBgn0263249	-	CG43392
FBgn0263250	-	CG43393
FBgn0263270	-	CG43396
FBgn0263271	-	CG43397
FBgn0263314	-	CG43400
FBgn0263320	-	CG43401
FBgn0263321	-	CG43402
FBgn0263322	-	CG43403
FBgn0263326	-	CG43407
FBgn0263386	-	CG43438
FBgn0263387	-	CG43439
FBgn0263389	-	CG43441
FBgn0263399	-	CG43445
FBgn0263400	-	CG43446
FBgn0263401	-	CG43447
FBgn0263402	-	CG43448
FBgn0263403	-	CG43449
FBgn0263404	-	CG43450
FBgn0263596	-	CG43618
FBgn0263621	-	CG43630
FBgn0263647	-	CG43638
FBgn0263654	-	CG43645
FBgn0263655	-	CG43646
FBgn0263656	-	CG43647
FBgn0263707	-	CG43659
FBgn0263741	-	CG43666
FBgn0263742	-	CG43667
FBgn0263747	-	CG43672
FBgn0263760	-	CG43677
FBgn0263761	-	CG43678
FBgn0263762	-	CG43679
FBgn0263763	-	CG43680
FBgn0263777	-	CG43694
FBgn0263841	-	CG43702
FBgn0263842	-	CG43703
FBgn0263848	-	CG43709
FBgn0263849	-	CG43710
FBgn0263850	-	CG43711
FBgn0263971	-	CG43725
FBgn0263982	-	CG43731
FBgn0263983	-	CG43732
FBgn0263996	-	CG43739
FBgn0263999	-	CG43742
FBgn0264081	-	CG43750
FBgn0264260	-	CG43760
FBgn0264296	-	CG43774
FBgn0264297	-	CG43775
FBgn0264298	-	CG43776
FBgn0264308	-	CG43778
FBgn0264302	-	CG43780
FBgn0264303	-	CG43781
FBgn0264305	-	CG43783
FBgn0264329	-	CG43788
FBgn0264330	-	CG43789
FBgn0264340	-	CG43796
FBgn0264341	-	CG43797
FBgn0264342	-	CG43798
FBgn0264343	-	CG43799
FBgn0264344	-	CG43800
FBgn0264361	-	CG43813
FBgn0264362	-	CG43814
FBgn0264363	-	CG43815
FBgn0264364	-	CG43816
FBgn0264377	-	CG43829
FBgn0264393	-	CG43841
FBgn0264395	-	CG43843
FBgn0264432	-	CG43850
FBgn0264433	-	CG43851
FBgn0264472	-	CG43880
FBgn0264477	-	CG43885
FBgn0264478	-	CG43886
FBgn0264487	-	CG43895
FBgn0264502	-	CG43901
FBgn0264516	-	CG43915
FBgn0264540	-	CG43919
FBgn0264541	-	CG43920
FBgn0264543	-	CG43922
FBgn0264545	-	CG43924
FBgn0264546	-	CG43925
FBgn0264552	-	CG43931
FBgn0264563	-	CG43935
FBgn0264566	-	CG43938
FBgn0264605	-	CG43954
FBgn0264696	-	CG43965
FBgn0264699	-	CG43968
FBgn0264714	-	CG43982
FBgn0264725	-	CG43993
FBgn0264739	-	CG43997
FBgn0264741	-	CG43999
FBgn0264743	-	CG44001
FBgn0264744	-	CG44002
FBgn0264746	-	CG44004
FBgn0264747	-	CG44005
FBgn0264748	-	CG44006
FBgn0264750	-	CG44008
FBgn0264751	-	CG44009
FBgn0264776	-	CG44014
FBgn0264829	-	CG44037
FBgn0264830	-	CG44038
FBgn0264832	-	CG44040
FBgn0264836	-	CG44044
FBgn0264881	-	CG44072
FBgn0264897	-	CG44088
FBgn0264899	-	CG44090
FBgn0264903	-	CG44094
FBgn0264911	-	CG44102
FBgn0264988	-	CG44139
FBgn0264990	-	CG44141
FBgn0264991	-	CG44142
FBgn0265041	-	CG44158
FBgn0265046	-	CG44163
FBgn0265063	-	CG44174
FBgn0265083	-	CG44194
FBgn0265084	-	CG44195
FBgn0265158	-	CG44227
FBgn0265178	-	CG44243
FBgn0265180	-	CG44245
FBgn0265182	-	CG44247
FBgn0265184	-	CG44249
FBgn0265186	-	CG44251
FBgn0265188	-	CG44253
FBgn0265189	sudestada1	sud1
FBgn0265197	-	CG44257
FBgn0265199	-	CG44259
FBgn0265201	-	CG44261
FBgn0265256	-	CG44270
FBgn0265257	-	CG44271
FBgn0265313	-	CG44286
FBgn0265317	-	CG44290
FBgn0265342	-	CG44296
FBgn0265362	-	CG44303
FBgn0265373	-	CG44314
FBgn0265417	-	CG44329
FBgn0265423	-	CG44335
FBgn0265429	-	CG44341
FBgn0265455	-	CG44355
FBgn0265469	-	CG44362
FBgn0265535	-	CG44385
FBgn0265576	-	CG44403
FBgn0265578	-	CG44405
FBgn0265579	-	CG44406
FBgn0265608	-	CG44426
FBgn0265610	-	CG44428
FBgn0265625	-	CG44433
FBgn0265626	-	CG44434
FBgn0265629	-	CG44437
FBgn0265631	-	CG44438
FBgn0265632	-	CG44439
FBgn0265668	-	CG44475
FBgn0265669	-	CG44476
FBgn0265670	-	CG44477
FBgn0265714	-	CG44521
FBgn0265725	-	CG44532
FBgn0265762	-	CG44569
FBgn0265785	-	CG44574
FBgn0265833	-	CG44622
FBgn0265834	-	CG44623
FBgn0265835	-	CG44624
FBgn0265836	-	CG44625
FBgn0266047	-	CG44812
FBgn0266050	-	CG44815
FBgn0266163	-	CG44869
FBgn0266259	-	CG44954
FBgn0266261	-	CG44956
FBgn0266363	-	CG45011
FBgn0266364	-	CG45012
FBgn0266410	-	CG45050
FBgn0266431	-	CG45061
FBgn0266433	-	CG45063
FBgn0266435	-	CG45065
FBgn0266437	-	CG45067
FBgn0266439	-	CG45069
FBgn0266441	-	CG45071
FBgn0266443	-	CG45073
FBgn0266445	-	CG45075
FBgn0266446	-	CG45076
FBgn0266448	-	CG45078
FBgn0266454	-	CG45079
FBgn0266455	-	CG45080
FBgn0266456	-	CG45081
FBgn0266458
FBgn0266459	-	CG45084
FBgn0266486	-	CG45085
FBgn0266487	-	CG45086
FBgn0266488	-	CG45087
FBgn0266489	-	CG45088
FBgn0266490	-	CG45089
FBgn0266525	-	CG45092
FBgn0266526	-	CG45093
FBgn0266534	-	CG45095
FBgn0266538	-	CG45099
FBgn0266539	-	CG45100
FBgn0266540	-	CG45101
FBgn0266591	-	CG45116
FBgn0266615	-	CG45122
FBgn0266745	-	CG45218
FBgn0266801	-	CG45263
FBgn0028863	-	CG4587
FBgn0028514	-	CG4793
FBgn0030577	-	CG5334
FBgn0034882	-	CG5398
FBgn0032658	-	CG5681
FBgn0030647	-	CG6324
FBgn0030943	-	CG6540
FBgn0030085	-	CG6999
FBgn0038978	testis-enriched HMG-box-containing protein 1	tHMG1
FBgn0038979	testis-enriched HMG-box-containing protein 2	tHMG2
FBgn0037150	-	CG7133
FBgn0035868	-	CG7194
FBgn0035861	-	CG7213
FBgn0036176	-	CG7377
FBgn0038627	-	CG7694
FBgn0036496	-	CG7804
FBgn0034010	-	CG8157
FBgn0034011	-	CG8160
FBgn0030684	-	CG8260
FBgn0035198	-	CG9133
FBgn0033086	-	CG9410
FBgn0036426	-	CG9592
FBgn0086758	Chronologically inappropriate morphogenesis	chinmo
FBgn0250907	Chitinase 3	Cht3
FBgn0264077	Calnexin 14D	Cnx14D
FBgn0042118	Cuticular protein 65Ax2	Cpr65Ax2
FBgn0035735	Cuticular protein 65Ea	Cpr65Ea
FBgn0052582	-	CR32582
FBgn0052652	-	CR32652
FBgn0262606	-	CR43132
FBgn0262722	-	CR43166
FBgn0267794	-	CR43174
FBgn0267794	-	CR43174
FBgn0262806	-	CR43177
FBgn0262822	-	CR43193
FBgn0262828	-	CR43199
FBgn0262967	-	CR43278
FBgn0263325	-	CR43406
FBgn0263778	-	CR43695
FBgn0267793	-	CR45232
FBgn0036972	-	CR6434
FBgn0265784	Cyclic-AMP response element binding protein B	CrebB
FBgn0011760	cut up	ctp
FBgn0266452	CTP synthase	CTPsyn
FBgn0038005	Cyp313a5	Cyp313a5
FBgn0033302	Cyp6a14	Cyp6a14
FBgn0031726	Cyp6a16	Cyp6a16
FBgn0033015	d4	d4
FBgn0263988	Dynein intermediate chain at 61B	Dic61B
FBgn0262873	Diedel 2	Diedel2
FBgn0263106	DnaJ-like-1	DnaJ-1
FBgn0011582	Dopamine 1-like receptor 1	Dop1R1
FBgn0266137	Dopamine 1-like receptor 2	Dop1R2
FBgn0266518	DNA polymerase interacting tpr containing protein of 47kD	Dpit47
FBgn0040726	defective proboscis extension response 1	dpr1
FBgn0261871	defective proboscis extension response 2	dpr2
FBgn0053516	defective proboscis extension response 3	dpr3
FBgn0052274	Drosomycin-like 1	Drsl1
FBgn0052283	Drosomycin-like 3	Drsl3
FBgn0261799	doublesex cognate 73A	dsx-c73A
FBgn0250832	Ductus ejaculatorius peptide 99B	Dup99B
FBgn0020307	defective proventriculus	dve
FBgn0016930	Dual-specificity tyrosine phosphorylation-regulated kinase 2	Dyrk2
FBgn0036819	Dysbindin ortholog (H. sapiens)	Dysb
FBgn0263740	Eukaryotic initiation factor 2gamma	eIF-2gamma
FBgn0000567	Ecdysone-induced protein 74EF	Eip74EF
FBgn0000568	Ecdysone-induced protein 75B	Eip75B
FBgn0264490	Ecdysone-induced protein 93F	Eip93F
FBgn0011589	Eag-like K[+] channel	Elk
FBgn0266711	Elongin C	EloC
FBgn0262740	Ecotropic viral integration site 5 ortholog (H. sapiens)	Evi5
FBgn0266667	Exo70 ortholog (S. cerevisiae)	Exo70
FBgn0266668	Exo84 ortholog (S. cerevisiae)	Exo84
FBgn0000633	faint sausage	fas
FBgn0266268	Ferrochelatase	FeCH
FBgn0264078	Flotillin 2	Flo2
FBgn0261722	flower	fwe
FBgn0267252	-	Ggamma30A
FBgn0267336	-	Glut4EF
FBgn0266580	Gp210 ortholog (H. sapiens)	Gp210
FBgn0260798	G protein-coupled receptor kinase 1	Gprk1
FBgn0265138	Gustatory receptor 22c	Gr22c
FBgn0045498	Gustatory receptor 22d	Gr22d
FBgn0265139	Gustatory receptor 2a	Gr2a
FBgn0045487	Gustatory receptor 36a	Gr36a
FBgn0266136	Guanylyl cyclase at 76C	Gyc76C
FBgn0261509	hattifattener	haf
FBgn0053801	His1:CG33801	His1:CG33801
FBgn0053804	His1:CG33804	His1:CG33804
FBgn0053807	His1:CG33807	His1:CG33807
FBgn0053834	His1:CG33834	His1:CG33834
FBgn0053861	His1:CG33861	His1:CG33861
FBgn0053847	His2A:CG33847	His2A:CG33847
FBgn0053853	His2A:CG33853	His2A:CG33853
FBgn0053874	His2B:CG33874	His2B:CG33874
FBgn0053845	His3:CG33845	His3:CG33845
FBgn0053877	His4:CG33877	His4:CG33877
FBgn0263084	Heterochromatin Protein 1L chromoshadow domain	HP1Lcsd
FBgn0013276	Heat-shock-protein-70Ab	Hsp70Ab
FBgn0013277	Heat-shock-protein-70Ba	Hsp70Ba
FBgn0013278	Heat-shock-protein-70Bb	Hsp70Bb
FBgn0051354	Hsp70Bbb	Hsp70Bbb
FBgn0013467	igloo	igl
FBgn0030945	Ing3	Ing3
FBgn0264962	Protein 1 of cleavage and polyadenylation factor 1	Pcf11
FBgn0265274	Innexin 3	Inx3
FBgn0030187	Interaction partner of Dnmt2	Ipod
FBgn0040849	Ionotropic receptor 41a	Ir41a
FBgn0035023	Ion transport peptide	ITP
FBgn0031104	jean-baptiste	jb
FBgn0027339	jim	jim
FBgn0003356	Jonah 99Cii	Jon99Cii
FBgn0040784	karr	karr
FBgn0039925	Kinesin family member 3C ortholog	Kif3C
FBgn0020294	knockout	ko
FBgn0264816	kokopelli	koko
FBgn0263608	lethal (3) 72Dr	l(3)72Dr
FBgn0034083	lambik	lbk
FBgn0020643	Lcp65Ab2	Lcp65Ab2
FBgn0020640	Lcp65Ae	Lcp65Ae
FBgn0020639	Lcp65Af	Lcp65Af
FBgn0040099	lectin-28C	lectin-28C
FBgn0026411	-	Lim1
FBgn0250903	lemming A	lmgA
FBgn0004426	Lysozyme C	LysC
FBgn0004427	Lysozyme D	LysD
FBgn0265140	Meltrin	Meltrin
FBgn0028415	Met75Cb	Met75Cb
FBgn0263490	molting defective	mld
FBgn0036905	male sterile (3) 76Ca	ms(3)76Ca
FBgn0261836	Muscle-specific protein 300 kDa	Msp300
FBgn0013301	Protamine B	ProtB
FBgn0013672	mitochondrial ATPase subunit 6	mt:ATPase6
FBgn0013673	mitochondrial ATPase subunit 8	mt:ATPase8
FBgn0013674	mitochondrial Cytochrome c oxidase subunit I	mt:CoI
FBgn0013675	mitochondrial Cytochrome c oxidase subunit II	mt:CoII
FBgn0013676	mitochondrial Cytochrome c oxidase subunit III	mt:CoIII
FBgn0013678	mitochondrial Cytochrome b	mt:Cyt-b
FBgn0013576	mustard	mtd
FBgn0050018	methuselah-like 13	mthl13
FBgn0052475	methuselah-like 8	mthl8
FBgn0052602	Mucin 12Ea	Muc12Ea
FBgn0036181	Mucin 68Ca	Muc68Ca
FBgn0002887	mutagen-sensitive 201	mus201
FBgn0000036	nicotinic Acetylcholine Receptor alpha1	nAChRalpha1
FBgn0015519	nicotinic Acetylcholine Receptor alpha3	nAChRalpha3
FBgn0266347	nicotinic Acetylcholine Receptor alpha4	nAChRalpha4
FBgn0028875	nicotinic Acetylcholine Receptor alpha5	nAChRalpha5
FBgn0032151	nicotinic Acetylcholine Receptor alpha6	nAChRalpha6
FBgn0086778	nicotinic Acetylcholine Receptor alpha7	nAChRalpha7
FBgn0015774	Netrin-B	NetB
FBgn0031866	Neuroligin 2	Nlg2
FBgn0014368	no optic lobe	nol
FBgn0263968	no-on-and-no-off transient C	nonC
FBgn0262738	no receptor potential A	norpA
FBgn0266284	Nucleostemin ortholog (H. sapiens) 3	Ns3
FBgn0034740	novel spermatogenesis regulator	nsr
FBgn0032680	Nuclear transport factor-2-related	Ntf-2r
FBgn0259697	neverland	nvd
FBgn0050072	Odorant-binding protein 50c	Obp50c
FBgn0011281	Odorant-binding protein 83a	Obp83a
FBgn0004514	Octopamine-Tyramine receptor	Oct-TyrR
FBgn0041626	Odorant receptor 19a	Or19a
FBgn0062565	Odorant receptor 19b	Or19b
FBgn0041624	Odorant receptor 65b	Or65b
FBgn0026399	Odorant receptor 85e	Or85e
FBgn0260799	Adherens junction protein p120	p120ctn
FBgn0263197	Patronin	Patronin
FBgn0260398	PSEA-binding protein 49kD	Pbp49
FBgn0264810	Partner of Bursicon	Pburs
FBgn0265778	PDZ domain-containing guanine nucleotide exchange factor	PDZ-GEF
FBgn0043576	PGRP-SC1a	PGRP-SC1a
FBgn0265174	Phosphatidylinositol glycan anchor biosynthesis, class V ortholog (H. sapiens)	PIG-V
FBgn0264817	-	pre-lola-G
FBgn0266171	-	pre-mod(mdg4)-AB
FBgn0266178	-	pre-mod(mdg4)-B
FBgn0266170	-	pre-mod(mdg4)-C
FBgn0266172	-	pre-mod(mdg4)-E
FBgn0266177	-	pre-mod(mdg4)-I
FBgn0266176	-	pre-mod(mdg4)-J
FBgn0266173	-	pre-mod(mdg4)-K
FBgn0266174	-	pre-mod(mdg4)-L
FBgn0266175	-	pre-mod(mdg4)-P
FBgn0045038	Proctolin	Proc
FBgn0265606	Proteasome alpha4 subunit, Testis-specific 1	Prosalpha4T1
FBgn0004370	Protein tyrosine phosphatase 10D	Ptp10D
FBgn0030613	Rab3 GDP-GTP exchange factor	Rab3-GEF
FBgn0067052	Rab at 9D	Rab9D
FBgn0030221	Rab at 9Db	Rab9Db
FBgn0052673	Rab at 9E	Rab9E
FBgn0052671	Rab at 9Fa	Rab9Fa
FBgn0052670	Rab at 9Fb	Rab9Fb
FBgn0030200	RabX2	RabX2
FBgn0260943	RNA-binding protein 6	Rbp6
FBgn0003218	retinal degeneration B	rdgB
FBgn0032439	RNA and export factor binding protein 2	Ref2
FBgn0035574	Rho guanine nucleotide exchange factor at 64C	RhoGEF64C
FBgn0004842	RYamide receptor	RYa-R
FBgn0261648	spalt major	salm
FBgn0038947	Sar1 ortholog (S. cerevisiae)	Sar1
FBgn0010575	scribbler	sbb
FBgn0266491	Sarcolamban A	SclA
FBgn0266492	Sarcolamban B	SclB
FBgn0052823	Sperm-specific dynein intermediate chain 3	Sdic3
FBgn0053499	Sperm-specific dynein intermediate chain 4	Sdic4
FBgn0266673	Sec10 ortholog (S. cerevisiae)	Sec10
FBgn0266674	Sec15 ortholog (S. cerevisiae)	Sec15
FBgn0266669	Sec3 ortholog (S. cerevisiae)	Sec3
FBgn0266670	Sec5 ortholog (S. cerevisiae)	Sec5
FBgn0266671	Sec6 ortholog (S. cerevisiae)	Sec6
FBgn0266672	Sec8 ortholog (S. cerevisiae)	Sec8
FBgn0259958	Seminal fluid protein 24F	Sfp24F
FBgn0259963	Seminal fluid protein 33A2	Sfp33A2
FBgn0259964	Seminal fluid protein 33A3	Sfp33A3
FBgn0265349	Seminal fluid protein 33A4	Sfp33A4
FBgn0261057	Seminal fluid protein 36F	Sfp36F
FBgn0003371	shaggy	sgg
FBgn0003372	Salivary gland secretion 1	Sgs1
FBgn0003373	Salivary gland secretion 3	Sgs3
FBgn0003374	Salivary gland secretion 4	Sgs4
FBgn0013733	short stop	shot
FBgn0030300	Sphingosine kinase 1	Sk1
FBgn0051163	Shal K[+] channel interacting protein	SKIP
FBgn0026175	SKP1-related C	SkpC
FBgn0026174	SKP1-related D	SkpD
FBgn0031074	SKP1-related E	SkpE
FBgn0086906	sallimus	sls
FBgn0265523	Smrter	Smr
FBgn0011288	Synaptosomal-associated protein 25kDa	Snap25
FBgn0031455	Snapin ortholog (H. sapiens)	Snapin
FBgn0003034	Sex Peptide	SP
FBgn0263236	SP1029	SP1029
FBgn0010905	Spinophilin	Spn
FBgn0265137	Serpin 42Da	Spn42Da
FBgn0036969	Serpin 77Bb	Spn77Bb
FBgn0036970	Serpin 77Bc	Spn77Bc
FBgn0265052	Sulfotransferase 3	St3
FBgn0053237	Ste:CG33237	Ste:CG33237
FBgn0053238	Ste:CG33238	Ste:CG33238
FBgn0053241	Ste:CG33241	Ste:CG33241
FBgn0053242	Ste:CG33242	Ste:CG33242
FBgn0053243	Ste:CG33243	Ste:CG33243
FBgn0053244	Ste:CG33244	Ste:CG33244
FBgn0053246	Ste:CG33246	Ste:CG33246
FBgn0053247	Ste:CG33247	Ste:CG33247
FBgn0044817	Stellate 12D orphon	Ste12DOR
FBgn0046692	Ste20-like kinase	Stlk
FBgn0050366	swift-tuttle	swif
FBgn0038826	Syncrip	Syp
FBgn0259732	-	tal-3A
FBgn0267001	Tenascin accessory	Ten-a
FBgn0004449	Tenascin major	Ten-m
FBgn0264845	Thioester-containing protein 5	Tep5
FBgn0263392	Ten-Eleven Translocation (TET) family protein	Tet
FBgn0266195	Trimethylguanosine synthase 1 ortholog (H. sapiens)	Tgs1
FBgn0265356	thin	tn
FBgn0033027	Troponin C isoform 4	TpnC4
FBgn0262801	twisted bristles roughened eye	twr
FBgn0027603	Ulp1	Ulp1
FBgn0025726	unc-13	unc-13
FBgn0263251	variable nurse cells	vnc
FBgn0263511	Visual system homeobox 1 ortholog	Vsx1
FBgn0263512	Visual system homeobox 2 ortholog	Vsx2
FBgn0024182	waclaw	waw
FBgn0039902	Zinc/iron regulated transporter-related protein 102B	Zip102B
