# Supplementary material for: A robust (re-)annotation approach to generate unbiased mapping references for RNA-seq-based analyses of differential expression across closely related species
Source: BMC Genomics. 2016 May 24;17:392. doi: 10.1186/s12864-016-2646-x (PMC4877740; doi:10.1186/s12864-016-2646-x)
Supplement: Additional file 10: Table S4. — Sequences of the primers used for the qPCR experiment. (XLSX 11 kb) [file 12864_2016_2646_MOESM10_ESM.xlsx]

## Sheet: Sheet1
Gene	primer	sequence	Temperature [°C]	Amplicon size [nucl]
lace	forward	GCACCCGCGTACACTGAAAT	59	91
	reverse	CCGGATGGTAGTTGATCGAGC
CG3558	forward	ACCTCTTTTTCTTCTCCGCCC	59	94
	reverse	ATGAAGTTGGTAGTGGTTCCGC
dac	forward	GAAGCATCGCCTGGACAACG	59	100
	reverse	GATGGGCGGCGGATTGTAG
RAF2	forward	CAGGCTGCCCAATCTTTACTTCA	57	89
	reverse	TCAGGCCGTCAAAATAGCTGT
Cp110	forward	GAGATGGGAGGTAGCCACAG	61	104
	reverse	GGGTCCATGGAACTAGAGCC
CBP	forward	TCGGATGATGAGTTCGAGCG	57	88
	reverse	GCATTTTGCGGCGCCAGAA
CG6766	forward	TCCCACGAAGCCAAAGATTTT	57	108
	reverse	GTAGAATGTTCGCAGCTGATTG
CG13784	forward	TTGTCCGTACTTTGGTTTATGGA	57	82
	reverse	GCAGAAATTGTGGCGCCCC
piwi	forward	TTGGAATTAGTTGGCCGTAATCT	57	98
	reverse	CGAATCGATGTCTCATAGCCCG
alrm	forward	ATTGCAGTGCGGGAATTTGC	59	100
	reverse	AGAAAGGTGAGCATGGTGGT
Nplp1	forward	TGTGAGTGCTACTGATGATGTCG	60	98
	reverse	CGTGAAGCTGGTACTCGGG
actin79B	forward	GCCAACCGCGAGAAGATGAC	61	95
	reverse	GAGGCGTACAGGGAGAGCA
